# Supplementary material for: (1-Adamant­yl)(4-amino­phen­yl)methanol
Source: Acta Crystallogr Sect E Struct Rep Online. 2009 Apr 10;65(Pt 5):o1018. doi: 10.1107/S1600536809012987 (PMC2977704; doi:10.1107/S1600536809012987)
Supplement: Supplementary file 1 [file e-65-o1018-sup1.cif]

##############################################################################
###                                                                        ###
###        Electronic paper (Acta Crystallographica Section E)             ###
###                                                                        ###
##############################################################################
#                                                                            #
# This CIF contains the data in a paper accepted for publication in Acta     #
# Crystallographica Section E. It conforms to the requirements of Notes      #
# for Authors for Section E, and has been peer reviewed under the auspices   #
# of the IUCr Commission on Journals.                                        #
#                                                                            #
# Full details of the Crystallographic Information File format               #
# are given in the paper "The Crystallographic Information File (CIF):       #
# a New Standard Archive File for Crystallography" by S. R. Hall, F. H.      #
# Allen and I. D. Brown [Acta Cryst. (1991), A47, 655-685].                  #
#                                                                            #
# The current version of the core CIF dictionary is obtainable from          #
# ftp://ftp.iucr.org/pub/cif_core.dic. The current version number is 2.4.    #
#                                                                            #
# Software is freely available for graphical display of the structure(s) in  #
# this CIF.  For information consult the CIF home page http://www.iucr.org/  #
# cif/home.html                                                              #
#                                                                            #
# This file may be used for bona fide research purposes within the           #
# scientific community so long as proper attribution is given to the journal # 
# article from which it was obtained.                                        #
#                                                                            #
##############################################################################
                                             
data_global
_audit_creation_method     SHELXL-97
_journal_data_validation_number     ?
_journal_date_recd_electronic     2009-03-23
_journal_date_accepted     2009-04-06
_journal_name_full     'Acta Crystallographica, Section E'
_journal_year     2009
_journal_volume     65
_journal_issue      5
_journal_page_first     o1018
_journal_page_last     o1018
_journal_paper_category     QO
_journal_coeditor_code     LH2796
_publ_contact_author_name     ' Robert Vicha'
_publ_contact_author_address
;
 Department of Chemistry
 Faculty of Technology
 Tomas Bata University in Zlin
 Nam. T. G. Masaryka 275
 Zlin,762 72, Czech Republic.
;
_publ_contact_author_email     rvicha@ft.utb.cz
_publ_contact_author_fax     '+420 576 031 560'
_publ_contact_author_phone     '+420 576 031 103 '
_publ_section_title
;
(1-Adamantyl)(4-aminophenyl)methanol
;
loop_
    _publ_author_name
    _publ_author_footnote
    _publ_author_address
    'Rouchal, Michal' .
;
Department of Chemistry
Faculty of Technology
Tomas Bata University in Zlin
N\'am. T. G. Masaryka 275
Zl\'in,762 72, Czech Republic
;
    'Ne\<cas, Marek' .
;
Department of Chemistry
Faculty of Science
Masaryk University in Brno
Kamenice 5
Brno--Bohunice, 625 00, Czech Republic
;
    'V\'icha, Robert' .
;
Department of Chemistry
Faculty of Technology
Tomas Bata University in Zlin
N\'am. T. G. Masaryka 275
Zl\'in,762 72, Czech Republic
;
data_I
_chemical_name_systematic
;
(1-Adamantyl)(4-aminophenyl)methanol
;
_chemical_name_common     '1-adamantyl-(4-aminophenyl)methanol'
_chemical_formula_moiety     'C17 H23 N O'
_chemical_formula_sum     'C17 H23 N O'
_chemical_formula_iupac     'C17 H23 N O'
_chemical_formula_weight     257.36
_chemical_melting_point     145
_symmetry_cell_setting     monoclinic
_symmetry_space_group_name_H-M     'P 21/n'
_symmetry_space_group_name_hall     '-P 2yn'
loop_
    _symmetry_equiv_pos_as_xyz
    'x, y, z'
    '-x+1/2, y+1/2, -z+1/2'
    '-x, -y, -z'
    'x-1/2, -y-1/2, z-1/2'
_cell_length_a     8.8107(5)
_cell_length_b     12.1593(6)
_cell_length_c     26.6047(16)
_cell_angle_alpha     90.00
_cell_angle_beta     93.046(5)
_cell_angle_gamma     90.00
_cell_volume     2846.2(3)
_cell_formula_units_Z     8
_cell_measurement_reflns_used     5001
_cell_measurement_theta_min     2.85
_cell_measurement_theta_max     25.00
_cell_measurement_temperature     120(2)
_exptl_crystal_description     'block'
_exptl_crystal_colour     'white'
_exptl_crystal_size_max     0.40
_exptl_crystal_size_mid     0.40
_exptl_crystal_size_min     0.10
_exptl_crystal_density_diffrn     1.201
_exptl_crystal_density_meas     ?
_exptl_crystal_density_method     'not measured'
_exptl_crystal_F_000     1120
_exptl_absorpt_coefficient_mu     0.074
_exptl_absorpt_correction_type     none
_exptl_absorpt_process_details     ?
_exptl_absorpt_correction_T_min     ?
_exptl_absorpt_correction_T_max     ?
_exptl_special_details
;
;
_diffrn_ambient_temperature     120(2)
_diffrn_radiation_type     MoK\a
_diffrn_radiation_wavelength     0.71073
_diffrn_radiation_source     'fine-focus sealed tube'
_diffrn_radiation_monochromator     graphite
_diffrn_measurement_device_type     'Kuma KM-4 CCD'
_diffrn_measurement_method     \w
_diffrn_detector_area_resol_mean     0.06
_diffrn_reflns_number     20748
_diffrn_reflns_av_R_equivalents     0.0391
_diffrn_reflns_av_sigmaI/netI     0.0312
_diffrn_reflns_theta_min     2.85
_diffrn_reflns_theta_max     25.00
_diffrn_reflns_theta_full     25.00
_diffrn_measured_fraction_theta_max     0.997
_diffrn_measured_fraction_theta_full     0.997
_diffrn_reflns_limit_h_min     -10
_diffrn_reflns_limit_h_max     9
_diffrn_reflns_limit_k_min     -13
_diffrn_reflns_limit_k_max     14
_diffrn_reflns_limit_l_min     -30
_diffrn_reflns_limit_l_max     31
_diffrn_standards_number     0
_diffrn_standards_interval_count     .
_diffrn_standards_interval_time     .
_diffrn_standards_decay_%     ?
_refine_special_details
;
Refinement of <i>F</i>^2^ against ALL reflections. The weighted <i>R</i>-factor
<i>wR</i> and goodness of fit <i>S</i> are based on <i>F</i>^2^, conventional
<i>R</i>-factors <i>R</i> are based on <i>F</i>, with <i>F</i> set to zero for
negative <i>F</i>^2^. The threshold expression of <i>F</i>^2^ >
2\s(<i>F</i>^2^) is used only for calculating <i>R</i>-factors(gt) <i>etc</i>.
and is not relevant to the choice of reflections for refinement.
<i>R</i>-factors based on <i>F</i>^2^ are statistically about twice as large
as those based on <i>F</i>, and <i>R</i>- factors based on ALL data will be
even larger.
;
_reflns_number_total     5001
_reflns_number_gt     3444
_reflns_threshold_expression     I>2\s(I)
_refine_ls_structure_factor_coef     Fsqd
_refine_ls_matrix_type     full
_refine_ls_R_factor_all     0.1285
_refine_ls_R_factor_gt     0.0942
_refine_ls_wR_factor_gt     0.2582
_refine_ls_wR_factor_ref     0.2704
_refine_ls_goodness_of_fit_ref     1.191
_refine_ls_restrained_S_all     1.191
_refine_ls_number_reflns     5001
_refine_ls_number_parameters     359
_refine_ls_number_restraints     0
_refine_ls_hydrogen_treatment     mixed
_refine_ls_weighting_scheme     calc
_refine_ls_weighting_details
        'calc w=1/[\s^2^(Fo^2^)+(0.0778P)^2^+11.8176P] where P=(Fo^2^+2Fc^2^)/3'
_atom_sites_solution_hydrogens     geom
_atom_sites_solution_primary     direct
_atom_sites_solution_secondary     difmap
_refine_ls_shift/su_max     0.000
_refine_ls_shift/su_mean     0.000
_refine_diff_density_max     0.487
_refine_diff_density_min     -0.449
_refine_ls_extinction_method     none
_refine_ls_extinction_coef     ?
loop_
    _atom_type_symbol
    _atom_type_description
    _atom_type_scat_dispersion_real
    _atom_type_scat_dispersion_imag
    _atom_type_scat_source
    'C' 'C' 0.0033 0.0016
                         'International Tables Vol C Tables 4.2.6.8 and 6.1.1.4'
    'H' 'H' 0.0000 0.0000
                         'International Tables Vol C Tables 4.2.6.8 and 6.1.1.4'
    'N' 'N' 0.0061 0.0033
                         'International Tables Vol C Tables 4.2.6.8 and 6.1.1.4'
    'O' 'O' 0.0106 0.0060
                         'International Tables Vol C Tables 4.2.6.8 and 6.1.1.4'
_computing_data_collection     'CrysAlis CCD (Oxford Diffraction, 2006)'
_computing_cell_refinement     'CrysAlis CCD (Oxford Diffraction, 2006)'
_computing_data_reduction     'CrysAlis RED (Oxford Diffraction, 2006)'
_computing_structure_solution     'SHELXS97 (Sheldrick, 2008)'
_computing_structure_refinement     'SHELXL97 (Sheldrick, 2008)'
_computing_molecular_graphics
            'ORTEP-3 (Farrugia, 1997) and Mercury (Macrae <i>et al.</i>,  2008)'
_computing_publication_material     'SHELXL97 (Sheldrick, 2008)'
loop_
    _atom_site_type_symbol
    _atom_site_label
    _atom_site_fract_x
    _atom_site_fract_y
    _atom_site_fract_z
    _atom_site_U_iso_or_equiv
    _atom_site_adp_type
    _atom_site_calc_flag
    _atom_site_refinement_flags
    _atom_site_occupancy
    _atom_site_disorder_assembly
    _atom_site_disorder_group
    O O2 0.2678(3) 0.0244(2) 0.16941(11) 0.0232(7) Uani d . 1 . .
    H H2A 0.1904 0.0043 0.1841 0.035 Uiso calc R 1 . .
    O O1 -0.2643(3) 0.3748(2) 0.32906(12) 0.0237(7) Uani d . 1 . .
    H H1A -0.1885 0.3958 0.3138 0.036 Uiso calc R 1 . .
    N N2 -0.0279(4) 0.4483(3) 0.26652(16) 0.0233(9) Uani d . 1 . .
    N N1 0.0312(4) -0.0498(3) 0.23253(16) 0.0212(8) Uani d . 1 . .
    C C31 0.2335(5) 0.1227(4) 0.14084(16) 0.0204(9) Uani d . 1 . .
    H H31A 0.1542 0.1032 0.1140 0.025 Uiso calc R 1 . .
    C C36 0.1502(4) 0.2991(3) 0.25476(16) 0.0173(9) Uani d . 1 . .
    H H36A 0.1831 0.3043 0.2893 0.021 Uiso calc R 1 . .
    C C11 -0.2249(4) 0.2800(4) 0.35820(16) 0.0188(9) Uani d . 1 . .
    H H11A -0.1447 0.3016 0.3843 0.023 Uiso calc R 1 . .
    C C37 0.2122(4) 0.2203(3) 0.22438(16) 0.0166(9) Uani d . 1 . .
    H H37A 0.2875 0.1718 0.2385 0.020 Uiso calc R 1 . .
    C C15 -0.0345(4) 0.0279(3) 0.26470(16) 0.0176(9) Uani d . 1 . .
    C C17 -0.2079(5) 0.1796(4) 0.27497(16) 0.0208(9) Uani d . 1 . .
    H H17A -0.2848 0.2270 0.2610 0.025 Uiso calc R 1 . .
    C C35 0.0382(5) 0.3716(3) 0.23442(16) 0.0196(9) Uani d . 1 . .
    C C16 -0.1464(4) 0.0999(4) 0.24464(16) 0.0195(9) Uani d . 1 . .
    H H16A -0.1803 0.0941 0.2102 0.023 Uiso calc R 1 . .
    C C34 -0.0086(5) 0.3614(4) 0.18438(17) 0.0221(10) Uani d . 1 . .
    H H34A -0.0841 0.4097 0.1702 0.026 Uiso calc R 1 . .
    C C14 0.0149(5) 0.0395(4) 0.31485(17) 0.0216(10) Uani d . 1 . .
    H H14A 0.0908 -0.0085 0.3290 0.026 Uiso calc R 1 . .
    C C13 -0.0459(4) 0.1208(4) 0.34459(17) 0.0217(10) Uani d . 1 . .
    H H13A -0.0092 0.1282 0.3787 0.026 Uiso calc R 1 . .
    C C32 0.1667(4) 0.2106(3) 0.17363(16) 0.0171(9) Uani d . 1 . .
    C C33 0.0537(5) 0.2811(4) 0.15445(17) 0.0201(9) Uani d . 1 . .
    H H33A 0.0184 0.2744 0.1202 0.024 Uiso calc R 1 . .
    C C21 0.3783(5) 0.1564(3) 0.11427(16) 0.0189(9) Uani d . 1 . .
    C C12 -0.1594(5) 0.1918(4) 0.32555(16) 0.0193(9) Uani d . 1 . .
    C C30 0.4344(5) 0.0582(4) 0.08343(18) 0.0247(10) Uani d . 1 . .
    H H30A 0.4603 -0.0041 0.1063 0.030 Uiso calc R 1 . .
    H H30B 0.3522 0.0339 0.0591 0.030 Uiso calc R 1 . .
    C C8 -0.4950(5) 0.2002(4) 0.34928(16) 0.0211(10) Uani d . 1 . .
    H H8A -0.4571 0.1361 0.3307 0.025 Uiso calc R 1 . .
    H H8B -0.5245 0.2581 0.3245 0.025 Uiso calc R 1 . .
    C C6 -0.6949(5) 0.2663(4) 0.40555(18) 0.0285(11) Uani d . 1 . .
    H H6A -0.7243 0.3243 0.3808 0.034 Uiso calc R 1 . .
    H H6B -0.7860 0.2458 0.4237 0.034 Uiso calc R 1 . .
    C C28 0.5085(5) 0.1941(4) 0.15176(16) 0.0196(9) Uani d . 1 . .
    H H28A 0.4754 0.2592 0.1707 0.023 Uiso calc R 1 . .
    H H28B 0.5331 0.1345 0.1762 0.023 Uiso calc R 1 . .
    C C27 0.6498(5) 0.2230(4) 0.12352(16) 0.0213(9) Uani d . 1 . .
    H H27A 0.7332 0.2453 0.1484 0.026 Uiso calc R 1 . .
    C C1 -0.3687(4) 0.2436(4) 0.38585(16) 0.0200(9) Uani d . 1 . .
    C C26 0.7028(5) 0.1259(4) 0.09309(17) 0.0248(10) Uani d . 1 . .
    H H26A 0.7301 0.0638 0.1159 0.030 Uiso calc R 1 . .
    H H26B 0.7943 0.1468 0.0752 0.030 Uiso calc R 1 . .
    C C7 -0.6353(5) 0.1658(4) 0.37817(18) 0.0289(11) Uani d . 1 . .
    H H7A -0.7164 0.1371 0.3539 0.035 Uiso calc R 1 . .
    C C5 -0.5715(5) 0.3100(4) 0.44299(18) 0.0292(11) Uani d . 1 . .
    H H5A -0.6109 0.3755 0.4610 0.035 Uiso calc R 1 . .
    C C10 -0.4314(5) 0.3433(4) 0.41430(18) 0.0286(11) Uani d . 1 . .
    H H10A -0.3515 0.3721 0.4384 0.034 Uiso calc R 1 . .
    H H10B -0.4596 0.4025 0.3900 0.034 Uiso calc R 1 . .
    C C22 0.3428(5) 0.2528(4) 0.07819(18) 0.0282(11) Uani d . 1 . .
    H H22A 0.3084 0.3167 0.0976 0.034 Uiso calc R 1 . .
    H H22B 0.2592 0.2316 0.0538 0.034 Uiso calc R 1 . .
    C C25 0.5754(5) 0.0907(4) 0.05480(18) 0.0307(11) Uani d . 1 . .
    H H25A 0.6099 0.0264 0.0350 0.037 Uiso calc R 1 . .
    C C29 0.6129(5) 0.3197(4) 0.08773(19) 0.0307(11) Uani d . 1 . .
    H H29A 0.7044 0.3401 0.0698 0.037 Uiso calc R 1 . .
    H H29B 0.5811 0.3843 0.1072 0.037 Uiso calc R 1 . .
    C C23 0.4837(5) 0.2858(4) 0.04936(18) 0.0313(12) Uani d . 1 . .
    H H23A 0.4578 0.3485 0.0262 0.038 Uiso calc R 1 . .
    C C24 0.5362(6) 0.1869(5) 0.01922(18) 0.0340(12) Uani d . 1 . .
    H H24A 0.6266 0.2073 0.0008 0.041 Uiso calc R 1 . .
    H H24B 0.4545 0.1646 -0.0057 0.041 Uiso calc R 1 . .
    C C4 -0.5269(6) 0.2204(5) 0.48089(19) 0.0420(14) Uani d . 1 . .
    H H4A -0.6164 0.1985 0.4995 0.050 Uiso calc R 1 . .
    H H4B -0.4479 0.2485 0.5055 0.050 Uiso calc R 1 . .
    C C2 -0.3263(5) 0.1538(4) 0.42432(19) 0.0335(12) Uani d . 1 . .
    H H2D -0.2448 0.1809 0.4482 0.040 Uiso calc R 1 . .
    H H2E -0.2874 0.0886 0.4068 0.040 Uiso calc R 1 . .
    C C9 -0.5907(6) 0.0769(4) 0.4164(2) 0.0424(14) Uani d . 1 . .
    H H9A -0.5532 0.0112 0.3989 0.051 Uiso calc R 1 . .
    H H9B -0.6804 0.0550 0.4350 0.051 Uiso calc R 1 . .
    C C3 -0.4660(6) 0.1212(5) 0.4533(2) 0.0456(15) Uani d . 1 . .
    H H3A -0.4363 0.0626 0.4784 0.055 Uiso calc R 1 . .
    H H1C 0.078(5) -0.107(4) 0.2492(17) 0.017(11) Uiso d . 1 . .
    H H2C -0.081(7) 0.496(5) 0.248(2) 0.043(17) Uiso d . 1 . .
    H H1B -0.029(6) -0.075(5) 0.211(2) 0.033(15) Uiso d . 1 . .
    H H2B 0.039(7) 0.482(5) 0.289(2) 0.057(19) Uiso d . 1 . .
loop_
    _atom_site_aniso_label
    _atom_site_aniso_U_11
    _atom_site_aniso_U_22
    _atom_site_aniso_U_33
    _atom_site_aniso_U_12
    _atom_site_aniso_U_13
    _atom_site_aniso_U_23
    O2 0.0184(15) 0.0165(16) 0.0354(18) 0.0006(12) 0.0083(13) 0.0024(13)
    O1 0.0180(15) 0.0158(16) 0.0380(18) -0.0019(12) 0.0085(13) 0.0016(13)
    N2 0.0170(19) 0.021(2) 0.032(2) 0.0003(17) 0.0049(17) -0.0027(18)
    N1 0.0172(19) 0.0143(19) 0.032(2) 0.0021(16) 0.0040(17) -0.0019(17)
    C31 0.016(2) 0.017(2) 0.028(2) -0.0029(17) -0.0001(17) -0.0032(18)
    C36 0.0102(19) 0.018(2) 0.024(2) -0.0028(16) 0.0021(16) 0.0008(17)
    C11 0.0104(19) 0.021(2) 0.026(2) 0.0003(17) 0.0028(16) 0.0023(18)
    C37 0.0107(18) 0.012(2) 0.027(2) -0.0021(16) 0.0017(16) 0.0017(17)
    C15 0.0091(18) 0.017(2) 0.027(2) -0.0040(16) 0.0053(16) -0.0003(17)
    C17 0.0119(19) 0.024(2) 0.027(2) -0.0005(17) 0.0023(17) 0.0032(19)
    C35 0.016(2) 0.014(2) 0.029(2) -0.0037(17) 0.0067(17) -0.0005(18)
    C16 0.015(2) 0.019(2) 0.025(2) -0.0030(17) 0.0017(17) 0.0002(18)
    C34 0.013(2) 0.019(2) 0.034(3) -0.0019(17) 0.0007(18) 0.0048(19)
    C14 0.0119(19) 0.018(2) 0.034(3) 0.0002(17) 0.0010(17) 0.0039(19)
    C13 0.013(2) 0.026(2) 0.026(2) -0.0018(18) -0.0001(17) 0.0014(19)
    C32 0.0097(19) 0.015(2) 0.027(2) -0.0025(16) 0.0037(16) 0.0008(17)
    C33 0.014(2) 0.021(2) 0.026(2) -0.0025(17) -0.0001(17) 0.0016(18)
    C21 0.016(2) 0.019(2) 0.022(2) 0.0009(17) 0.0018(17) -0.0020(18)
    C12 0.014(2) 0.021(2) 0.023(2) -0.0050(17) 0.0044(17) 0.0010(18)
    C30 0.023(2) 0.020(2) 0.031(3) -0.0003(19) 0.0063(19) -0.0067(19)
    C8 0.017(2) 0.022(2) 0.025(2) -0.0054(18) 0.0045(18) -0.0031(18)
    C6 0.013(2) 0.042(3) 0.030(3) -0.006(2) 0.0062(18) 0.000(2)
    C28 0.016(2) 0.022(2) 0.021(2) -0.0045(17) 0.0029(17) 0.0001(18)
    C27 0.019(2) 0.022(2) 0.024(2) -0.0066(18) 0.0048(17) -0.0020(18)
    C1 0.0121(19) 0.025(2) 0.023(2) -0.0019(18) 0.0014(16) 0.0013(19)
    C26 0.020(2) 0.023(2) 0.032(3) 0.0020(18) 0.0071(18) -0.001(2)
    C7 0.022(2) 0.032(3) 0.033(3) -0.010(2) 0.006(2) -0.005(2)
    C5 0.021(2) 0.036(3) 0.032(3) -0.005(2) 0.0091(19) -0.013(2)
    C10 0.018(2) 0.038(3) 0.030(3) -0.006(2) 0.0040(19) -0.010(2)
    C22 0.022(2) 0.034(3) 0.029(2) 0.006(2) 0.0035(19) 0.009(2)
    C25 0.030(3) 0.032(3) 0.031(3) -0.003(2) 0.008(2) -0.006(2)
    C29 0.031(3) 0.020(2) 0.043(3) -0.007(2) 0.018(2) 0.001(2)
    C23 0.031(3) 0.037(3) 0.027(3) 0.003(2) 0.010(2) 0.012(2)
    C24 0.030(3) 0.051(3) 0.021(2) -0.002(2) 0.007(2) 0.001(2)
    C4 0.024(3) 0.077(4) 0.025(3) 0.000(3) 0.006(2) 0.001(3)
    C2 0.028(3) 0.041(3) 0.032(3) 0.012(2) 0.007(2) 0.014(2)
    C9 0.041(3) 0.027(3) 0.062(4) 0.000(2) 0.030(3) 0.009(3)
    C3 0.036(3) 0.056(4) 0.046(3) 0.008(3) 0.012(2) 0.023(3)
_geom_special_details
;
All e.s.d.'s (except the e.s.d. in the dihedral angle between two l.s. planes)
are estimated using the full covariance matrix. The cell e.s.d.'s are taken
into account individually in the estimation of e.s.d.'s in distances, angles
and torsion angles; correlations between e.s.d.'s in cell parameters are only
used when they are defined by crystal symmetry. An approximate (isotropic)
treatment of cell e.s.d.'s is used for estimating e.s.d.'s involving l.s.
planes.
;
loop_
    _geom_bond_atom_site_label_1
    _geom_bond_atom_site_label_2
    _geom_bond_site_symmetry_2
    _geom_bond_distance
    _geom_bond_publ_flag
    O2 C31 . 1.440(5) ?
    O2 H2A . 0.8400 ?
    O1 C11 . 1.422(5) ?
    O1 H1A . 0.8400 ?
    N2 C35 . 1.411(6) ?
    N2 H2C . 0.88(6) ?
    N2 H2B . 0.91(7) ?
    N1 C15 . 1.419(5) ?
    N1 H1C . 0.91(5) ?
    N1 H1B . 0.83(6) ?
    C31 C32 . 1.518(6) ?
    C31 C21 . 1.547(6) ?
    C31 H31A . 1.0000 ?
    C36 C37 . 1.384(6) ?
    C36 C35 . 1.410(6) ?
    C36 H36A . 0.9500 ?
    C11 C12 . 1.514(6) ?
    C11 C1 . 1.562(6) ?
    C11 H11A . 1.0000 ?
    C37 C32 . 1.393(6) ?
    C37 H37A . 0.9500 ?
    C15 C14 . 1.389(6) ?
    C15 C16 . 1.402(6) ?
    C17 C16 . 1.390(6) ?
    C17 C12 . 1.398(6) ?
    C17 H17A . 0.9500 ?
    C35 C34 . 1.378(6) ?
    C16 H16A . 0.9500 ?
    C34 C33 . 1.391(6) ?
    C34 H34A . 0.9500 ?
    C14 C13 . 1.390(6) ?
    C14 H14A . 0.9500 ?
    C13 C12 . 1.396(6) ?
    C13 H13A . 0.9500 ?
    C32 C33 . 1.391(6) ?
    C33 H33A . 0.9500 ?
    C21 C22 . 1.536(6) ?
    C21 C30 . 1.545(6) ?
    C21 C28 . 1.549(6) ?
    C30 C25 . 1.543(6) ?
    C30 H30A . 0.9900 ?
    C30 H30B . 0.9900 ?
    C8 C1 . 1.532(6) ?
    C8 C7 . 1.548(6) ?
    C8 H8A . 0.9900 ?
    C8 H8B . 0.9900 ?
    C6 C5 . 1.530(6) ?
    C6 C7 . 1.530(7) ?
    C6 H6A . 0.9900 ?
    C6 H6B . 0.9900 ?
    C28 C27 . 1.529(6) ?
    C28 H28A . 0.9900 ?
    C28 H28B . 0.9900 ?
    C27 C26 . 1.519(6) ?
    C27 C29 . 1.537(6) ?
    C27 H27A . 1.0000 ?
    C1 C2 . 1.529(6) ?
    C1 C10 . 1.547(6) ?
    C26 C25 . 1.537(6) ?
    C26 H26A . 0.9900 ?
    C26 H26B . 0.9900 ?
    C7 C9 . 1.522(7) ?
    C7 H7A . 1.0000 ?
    C5 C4 . 1.523(8) ?
    C5 C10 . 1.540(6) ?
    C5 H5A . 1.0000 ?
    C10 H10A . 0.9900 ?
    C10 H10B . 0.9900 ?
    C22 C23 . 1.546(6) ?
    C22 H22A . 0.9900 ?
    C22 H22B . 0.9900 ?
    C25 C24 . 1.533(7) ?
    C25 H25A . 1.0000 ?
    C29 C23 . 1.544(7) ?
    C29 H29A . 0.9900 ?
    C29 H29B . 0.9900 ?
    C23 C24 . 1.530(7) ?
    C23 H23A . 1.0000 ?
    C24 H24A . 0.9900 ?
    C24 H24B . 0.9900 ?
    C4 C3 . 1.524(8) ?
    C4 H4A . 0.9900 ?
    C4 H4B . 0.9900 ?
    C2 C3 . 1.539(7) ?
    C2 H2D . 0.9900 ?
    C2 H2E . 0.9900 ?
    C9 C3 . 1.533(8) ?
    C9 H9A . 0.9900 ?
    C9 H9B . 0.9900 ?
    C3 H3A . 1.0000 ?
loop_
    _geom_angle_atom_site_label_1
    _geom_angle_atom_site_label_2
    _geom_angle_atom_site_label_3
    _geom_angle_site_symmetry_1
    _geom_angle_site_symmetry_3
    _geom_angle
    _geom_angle_publ_flag
    C31 O2 H2A . . 109.5 ?
    C11 O1 H1A . . 109.5 ?
    C35 N2 H2C . . 109(4) ?
    C35 N2 H2B . . 115(4) ?
    H2C N2 H2B . . 112(6) ?
    C15 N1 H1C . . 114(3) ?
    C15 N1 H1B . . 114(4) ?
    H1C N1 H1B . . 109(5) ?
    O2 C31 C32 . . 111.0(3) ?
    O2 C31 C21 . . 107.8(3) ?
    C32 C31 C21 . . 115.5(3) ?
    O2 C31 H31A . . 107.4 ?
    C32 C31 H31A . . 107.4 ?
    C21 C31 H31A . . 107.4 ?
    C37 C36 C35 . . 119.9(4) ?
    C37 C36 H36A . . 120.0 ?
    C35 C36 H36A . . 120.0 ?
    O1 C11 C12 . . 110.5(3) ?
    O1 C11 C1 . . 107.8(3) ?
    C12 C11 C1 . . 114.4(4) ?
    O1 C11 H11A . . 108.0 ?
    C12 C11 H11A . . 108.0 ?
    C1 C11 H11A . . 108.0 ?
    C36 C37 C32 . . 121.5(4) ?
    C36 C37 H37A . . 119.3 ?
    C32 C37 H37A . . 119.3 ?
    C14 C15 C16 . . 118.7(4) ?
    C14 C15 N1 . . 122.0(4) ?
    C16 C15 N1 . . 119.2(4) ?
    C16 C17 C12 . . 121.6(4) ?
    C16 C17 H17A . . 119.2 ?
    C12 C17 H17A . . 119.2 ?
    C34 C35 C36 . . 118.8(4) ?
    C34 C35 N2 . . 122.1(4) ?
    C36 C35 N2 . . 119.0(4) ?
    C17 C16 C15 . . 120.1(4) ?
    C17 C16 H16A . . 119.9 ?
    C15 C16 H16A . . 119.9 ?
    C35 C34 C33 . . 120.6(4) ?
    C35 C34 H34A . . 119.7 ?
    C33 C34 H34A . . 119.7 ?
    C15 C14 C13 . . 120.6(4) ?
    C15 C14 H14A . . 119.7 ?
    C13 C14 H14A . . 119.7 ?
    C14 C13 C12 . . 121.5(4) ?
    C14 C13 H13A . . 119.2 ?
    C12 C13 H13A . . 119.2 ?
    C33 C32 C37 . . 117.8(4) ?
    C33 C32 C31 . . 121.0(4) ?
    C37 C32 C31 . . 121.1(4) ?
    C32 C33 C34 . . 121.3(4) ?
    C32 C33 H33A . . 119.4 ?
    C34 C33 H33A . . 119.4 ?
    C22 C21 C30 . . 108.6(4) ?
    C22 C21 C31 . . 110.0(3) ?
    C30 C21 C31 . . 109.4(3) ?
    C22 C21 C28 . . 107.2(4) ?
    C30 C21 C28 . . 108.9(3) ?
    C31 C21 C28 . . 112.6(3) ?
    C13 C12 C17 . . 117.4(4) ?
    C13 C12 C11 . . 121.2(4) ?
    C17 C12 C11 . . 121.4(4) ?
    C25 C30 C21 . . 110.6(4) ?
    C25 C30 H30A . . 109.5 ?
    C21 C30 H30A . . 109.5 ?
    C25 C30 H30B . . 109.5 ?
    C21 C30 H30B . . 109.5 ?
    H30A C30 H30B . . 108.1 ?
    C1 C8 C7 . . 110.5(4) ?
    C1 C8 H8A . . 109.6 ?
    C7 C8 H8A . . 109.6 ?
    C1 C8 H8B . . 109.6 ?
    C7 C8 H8B . . 109.6 ?
    H8A C8 H8B . . 108.1 ?
    C5 C6 C7 . . 109.8(4) ?
    C5 C6 H6A . . 109.7 ?
    C7 C6 H6A . . 109.7 ?
    C5 C6 H6B . . 109.7 ?
    C7 C6 H6B . . 109.7 ?
    H6A C6 H6B . . 108.2 ?
    C27 C28 C21 . . 110.2(3) ?
    C27 C28 H28A . . 109.6 ?
    C21 C28 H28A . . 109.6 ?
    C27 C28 H28B . . 109.6 ?
    C21 C28 H28B . . 109.6 ?
    H28A C28 H28B . . 108.1 ?
    C26 C27 C28 . . 111.4(4) ?
    C26 C27 C29 . . 109.0(4) ?
    C28 C27 C29 . . 109.2(4) ?
    C26 C27 H27A . . 109.1 ?
    C28 C27 H27A . . 109.1 ?
    C29 C27 H27A . . 109.1 ?
    C2 C1 C8 . . 108.8(4) ?
    C2 C1 C10 . . 108.2(4) ?
    C8 C1 C10 . . 108.3(3) ?
    C2 C1 C11 . . 110.0(3) ?
    C8 C1 C11 . . 112.2(3) ?
    C10 C1 C11 . . 109.1(4) ?
    C27 C26 C25 . . 109.6(4) ?
    C27 C26 H26A . . 109.8 ?
    C25 C26 H26A . . 109.8 ?
    C27 C26 H26B . . 109.8 ?
    C25 C26 H26B . . 109.8 ?
    H26A C26 H26B . . 108.2 ?
    C9 C7 C6 . . 109.4(4) ?
    C9 C7 C8 . . 109.8(4) ?
    C6 C7 C8 . . 108.9(4) ?
    C9 C7 H7A . . 109.6 ?
    C6 C7 H7A . . 109.6 ?
    C8 C7 H7A . . 109.6 ?
    C4 C5 C6 . . 109.4(4) ?
    C4 C5 C10 . . 109.3(4) ?
    C6 C5 C10 . . 109.2(4) ?
    C4 C5 H5A . . 109.6 ?
    C6 C5 H5A . . 109.6 ?
    C10 C5 H5A . . 109.6 ?
    C5 C10 C1 . . 110.7(4) ?
    C5 C10 H10A . . 109.5 ?
    C1 C10 H10A . . 109.5 ?
    C5 C10 H10B . . 109.5 ?
    C1 C10 H10B . . 109.5 ?
    H10A C10 H10B . . 108.1 ?
    C21 C22 C23 . . 111.4(4) ?
    C21 C22 H22A . . 109.3 ?
    C23 C22 H22A . . 109.3 ?
    C21 C22 H22B . . 109.3 ?
    C23 C22 H22B . . 109.3 ?
    H22A C22 H22B . . 108.0 ?
    C24 C25 C26 . . 109.2(4) ?
    C24 C25 C30 . . 109.9(4) ?
    C26 C25 C30 . . 108.9(4) ?
    C24 C25 H25A . . 109.6 ?
    C26 C25 H25A . . 109.6 ?
    C30 C25 H25A . . 109.6 ?
    C27 C29 C23 . . 109.2(4) ?
    C27 C29 H29A . . 109.8 ?
    C23 C29 H29A . . 109.8 ?
    C27 C29 H29B . . 109.8 ?
    C23 C29 H29B . . 109.8 ?
    H29A C29 H29B . . 108.3 ?
    C24 C23 C29 . . 108.9(4) ?
    C24 C23 C22 . . 109.2(4) ?
    C29 C23 C22 . . 108.9(4) ?
    C24 C23 H23A . . 109.9 ?
    C29 C23 H23A . . 109.9 ?
    C22 C23 H23A . . 109.9 ?
    C23 C24 C25 . . 109.9(4) ?
    C23 C24 H24A . . 109.7 ?
    C25 C24 H24A . . 109.7 ?
    C23 C24 H24B . . 109.7 ?
    C25 C24 H24B . . 109.7 ?
    H24A C24 H24B . . 108.2 ?
    C5 C4 C3 . . 109.5(4) ?
    C5 C4 H4A . . 109.8 ?
    C3 C4 H4A . . 109.8 ?
    C5 C4 H4B . . 109.8 ?
    C3 C4 H4B . . 109.8 ?
    H4A C4 H4B . . 108.2 ?
    C1 C2 C3 . . 110.2(4) ?
    C1 C2 H2D . . 109.6 ?
    C3 C2 H2D . . 109.6 ?
    C1 C2 H2E . . 109.6 ?
    C3 C2 H2E . . 109.6 ?
    H2D C2 H2E . . 108.1 ?
    C7 C9 C3 . . 109.3(4) ?
    C7 C9 H9A . . 109.8 ?
    C3 C9 H9A . . 109.8 ?
    C7 C9 H9B . . 109.8 ?
    C3 C9 H9B . . 109.8 ?
    H9A C9 H9B . . 108.3 ?
    C4 C3 C9 . . 109.1(4) ?
    C4 C3 C2 . . 110.4(5) ?
    C9 C3 C2 . . 109.5(4) ?
    C4 C3 H3A . . 109.2 ?
    C9 C3 H3A . . 109.2 ?
    C2 C3 H3A . . 109.2 ?
loop_
    _geom_hbond_atom_site_label_D
    _geom_hbond_atom_site_label_H
    _geom_hbond_atom_site_label_A
    _geom_hbond_site_symmetry_A
    _geom_hbond_distance_DH
    _geom_hbond_distance_HA
    _geom_hbond_distance_DA
    _geom_hbond_angle_DHA
    O2 H2A N1 . 0.84 2.06 2.890(5) 168.2
    O1 H1A N2 . 0.84 2.04 2.876(5) 170.6
    N1 H1B O1 2_445 0.83(6) 2.15(6) 2.941(5) 162(5)
    N2 H2B O2 2 0.91(7) 2.05(7) 2.932(5) 163(6)
