# Supplementary material for: (1-Adamant­yl)(4-amino­phen­yl)methanol
Source: Acta Crystallogr Sect E Struct Rep Online. 2009 Apr 10;65(Pt 5):o1018. doi: 10.1107/S1600536809012987 (PMC2977704; doi:10.1107/S1600536809012987)
Supplement: Supplementary file 2 [file e-65-o1018-Isup2.hkl]

# 
# h,k,l, Fc-squared, Fo-squared, sigma(Fo-squared) and status flag 
# 
data_I
_shelx_title ' vicha23 in P2(1)/n' 
_shelx_refln_list_code          4 
_shelx_F_calc_maximum      334.72 
_exptl_crystal_F_000      1120.00 
_reflns_d_resolution_high  0.8409 
 
loop_ 
 _symmetry_equiv_pos_as_xyz 
 'x, y, z' 
 '-x+1/2, y+1/2, -z+1/2' 
 '-x, -y, -z' 
 'x-1/2, -y-1/2, z-1/2' 
 
_cell_length_a     8.8107 
_cell_length_b    12.1593 
_cell_length_c    26.6047 
_cell_angle_alpha  90.000 
_cell_angle_beta   93.046 
_cell_angle_gamma  90.000 
 
_shelx_F_squared_multiplier     1.000 
 
loop_ 
 _refln_index_h 
 _refln_index_k 
 _refln_index_l 
 _refln_F_squared_calc 
 _refln_F_squared_meas 
 _refln_F_squared_sigma 
 _refln_observed_status 
   2   0   0    10596.67    13025.21    107.32 o 
   4   0   0     9239.89    10828.61    200.59 o 
   6   0   0     1446.18     1846.86     25.27 o 
   8   0   0      109.40       80.43     14.92 o 
  10   0   0      541.26      565.57     21.31 o 
   1   1   0     3567.72     1117.49      9.60 o 
   2   1   0      334.62      417.25     20.02 o 
   3   1   0       30.03       39.31      3.15 o 
   4   1   0        1.48        0.00      2.37 o 
   5   1   0       39.68       32.13      5.64 o 
   6   1   0        7.76       40.93      6.51 o 
   7   1   0       13.58       23.04      7.90 o 
   8   1   0        7.14        0.00      6.68 o 
   9   1   0       21.39        3.32      7.20 o 
  10   1   0        7.07        0.00     10.68 o 
   0   2   0    46915.42    38213.84     48.50 o 
   1   2   0        9.15        6.04      3.70 o 
   2   2   0     3597.91     3526.03    106.65 o 
   3   2   0     1825.34     1688.12     14.53 o 
   4   2   0     1053.29     1205.53     14.45 o 
   5   2   0        5.11        0.00      6.77 o 
   6   2   0     2136.85     2384.28     56.20 o 
   7   2   0     3679.68     3865.93     48.57 o 
   8   2   0        4.46        0.00      8.67 o 
   9   2   0        0.03        0.00     14.41 o 
  10   2   0        0.06        0.00     14.81 o 
   1   3   0     4621.27     4059.05     42.22 o 
   2   3   0     2557.92     2319.32     54.96 o 
   3   3   0     3947.41     4101.62     49.26 o 
   4   3   0      651.96      530.92      9.99 o 
   5   3   0      545.49      530.75      6.54 o 
   6   3   0      462.94      456.65     12.28 o 
   7   3   0     2844.37     3044.79     53.49 o 
   8   3   0      493.47      482.31     14.35 o 
   9   3   0        8.95        7.69     23.07 o 
  10   3   0       27.37        0.00     17.05 o 
   0   4   0       14.90       15.86      3.78 o 
   1   4   0     1010.37     1235.08     19.22 o 
   2   4   0       19.75       14.45      2.80 o 
   3   4   0       11.28       10.57      2.88 o 
   4   4   0        9.60        7.57      3.09 o 
   5   4   0      300.57      333.90      5.79 o 
   6   4   0      825.55      849.17     16.03 o 
   7   4   0      566.63      675.06     18.60 o 
   8   4   0        9.82       14.91     14.74 o 
   9   4   0        0.02        0.00     21.61 o 
  10   4   0        0.92        0.00     21.23 o 
   1   5   0       21.98       12.51      3.02 o 
   2   5   0      481.04      466.85      8.70 o 
   3   5   0       18.62       22.17      3.56 o 
   4   5   0      430.00      477.68     12.19 o 
   5   5   0       61.36       98.38      5.85 o 
   6   5   0     3002.36     2750.83     49.71 o 
   7   5   0      593.85      697.88     19.37 o 
   8   5   0       13.84       17.02     11.24 o 
   9   5   0       61.07       48.05     25.81 o 
   0   6   0       98.49       81.78      5.07 o 
   1   6   0       16.58        5.57      4.16 o 
   2   6   0        0.79        6.22      3.67 o 
   3   6   0        3.34        2.99      4.03 o 
   4   6   0       55.92       51.34      5.25 o 
   5   6   0       46.46       64.28      7.07 o 
   6   6   0        0.09        2.24      9.74 o 
   7   6   0       43.91       97.25     11.63 o 
   8   6   0       77.05       77.19     13.81 o 
   9   6   0      122.96      150.58     15.87 o 
   1   7   0      246.07      205.98      4.72 o 
   2   7   0      564.59      500.96     12.08 o 
   3   7   0      441.29      471.50     11.60 o 
   4   7   0       10.37        7.97      5.85 o 
   5   7   0      358.47      353.86     11.85 o 
   6   7   0      530.22      553.18     16.85 o 
   7   7   0      169.66      168.70     12.40 o 
   8   7   0      144.08      140.07     14.57 o 
   9   7   0       12.85       90.93     23.87 o 
   0   8   0        6.03        0.48      4.16 o 
   1   8   0      510.34      569.02     12.59 o 
   2   8   0     1788.80     1726.44     21.60 o 
   3   8   0      934.86      835.20     18.37 o 
   4   8   0      295.97      248.81      8.94 o 
   5   8   0       64.62       52.99     14.24 o 
   6   8   0      159.09      166.23     14.25 o 
   7   8   0       42.42       35.20     12.64 o 
   8   8   0       13.08       40.60     15.06 o 
   1   9   0       23.54      111.06     17.01 o 
   2   9   0        1.78      310.95     30.11 o 
   3   9   0      378.85     1008.26     47.67 o 
   4   9   0       36.20      134.10     25.03 o 
   5   9   0        0.00        0.00     14.09 o 
   6   9   0        1.25        0.00      5.86 o 
   7   9   0        6.47       26.42     14.18 o 
   8   9   0      174.18      305.80     21.71 o 
   0  10   0        4.72        0.00      5.01 o 
   1  10   0      275.52      252.31      6.96 o 
   2  10   0      155.41      164.27      9.02 o 
   3  10   0     3412.47     3020.41     43.85 o 
   4  10   0        4.91        8.41     19.87 o 
   5  10   0      149.17      111.64     15.31 o 
   6  10   0       32.88        2.06     14.23 o 
   7  10   0      305.40      249.60     18.40 o 
   1  11   0       56.64      143.77     12.22 o 
   2  11   0      273.19      655.26     19.48 o 
   3  11   0      220.56      262.87     12.84 o 
   4  11   0       45.38      258.13     34.27 o 
   5  11   0       60.43       72.32     16.30 o 
   6  11   0        0.42       11.41     18.67 o 
   0  12   0     2263.91     2145.70     32.41 o 
   1  12   0       92.56       83.66      9.49 o 
   2  12   0      179.25      229.52     11.25 o 
   3  12   0      206.74      231.85     12.10 o 
   4  12   0     2698.45     3186.35     78.69 o 
   5  12   0       81.55      158.79     35.29 o 
   1  13   0      274.37      205.02     13.64 o 
   2  13   0      220.24      193.87     16.47 o 
   3  13   0      122.46      143.77     16.10 o 
   4  13   0      812.25      903.64     26.41 o 
   0  14   0        0.48      104.25     46.22 o 
   1  14   0       12.96       55.34     15.52 o 
   2  14   0        0.01        0.00     13.22 o 
  -9   0   1      161.72      138.66     14.96 o 
  -7   0   1      108.33       91.66     12.54 o 
  -5   0   1        0.00        0.99      3.70 o 
  -3   0   1       66.86       64.73      5.12 o 
   3   0   1        1.53        5.05      4.87 o 
   5   0   1       13.12       20.26      6.79 o 
   7   0   1       11.25        0.41      3.92 o 
   9   0   1        0.07        0.00     12.28 o 
 -10   1   1       15.68        0.00     12.98 o 
  -9   1   1      671.61      689.95     15.25 o 
  -8   1   1        0.17        0.00      8.46 o 
  -7   1   1      192.47      209.43      8.27 o 
  -6   1   1      308.50      337.23      6.82 o 
  -5   1   1      480.72      614.51     10.06 o 
  -4   1   1      256.99      240.37      4.74 o 
  -3   1   1       11.27       13.40      3.00 o 
  -2   1   1     7786.14     7399.71     71.81 o 
  -1   1   1     4081.27     2684.36    102.58 o 
   1   1   1       95.88      639.57    252.87 o 
   2   1   1       73.56       74.46      9.51 o 
   3   1   1     1164.63     1449.86     21.74 o 
   4   1   1        4.73        0.00      2.52 o 
   5   1   1      865.85     1089.40     20.29 o 
   6   1   1     1332.86     1273.92     25.26 o 
   7   1   1       75.55       61.35      7.50 o 
   8   1   1      153.77      124.57     10.91 o 
   9   1   1        4.36        0.00      6.95 o 
  10   1   1       22.87        4.78     10.38 o 
 -10   2   1        0.06        0.00     18.13 o 
  -9   2   1       84.93       57.12     13.67 o 
  -8   2   1        0.43        0.00      7.59 o 
  -7   2   1       20.11      217.09     47.82 o 
  -6   2   1        9.03       58.57      8.68 o 
  -5   2   1      141.41      114.97      5.36 o 
  -4   2   1      630.27      525.91     10.48 o 
  -3   2   1     1723.57     1599.02     43.65 o 
  -2   2   1     5170.06     4069.42     94.20 o 
  -1   2   1      376.73      253.91      5.54 o 
   0   2   1     5840.36     4325.71     34.99 o 
   1   2   1     1520.63     1099.47     17.92 o 
   2   2   1     1058.68      875.94     25.39 o 
   3   2   1       43.92       67.40      7.35 o 
   4   2   1      551.75      520.48      8.94 o 
   5   2   1      115.37      109.98      5.35 o 
   6   2   1      896.63      851.60     24.15 o 
   7   2   1     1509.63     1829.45     75.86 o 
   8   2   1        1.13        0.00      3.71 o 
   9   2   1        7.24        0.00      6.14 o 
  10   2   1       16.34        0.00      7.34 o 
 -10   3   1        1.29        0.00     13.56 o 
  -9   3   1       20.71       20.54     16.28 o 
  -8   3   1      479.88      510.52     18.98 o 
  -7   3   1     1111.12     1280.13     17.66 o 
  -6   3   1       29.93       37.14      7.14 o 
  -5   3   1      164.25      166.75      6.50 o 
  -4   3   1      330.03      322.38      3.89 o 
  -3   3   1     2608.45     2624.99     41.78 o 
  -2   3   1     4182.49     3762.63     75.27 o 
  -1   3   1     1778.78     1616.87     10.53 o 
   0   3   1       54.23       45.85      2.95 o 
   1   3   1     1294.88     1200.29     24.27 o 
   2   3   1      353.21      422.59      6.08 o 
   3   3   1     1157.35     1115.57     57.81 o 
   4   3   1      250.46      230.72      7.27 o 
   5   3   1      921.48      945.50     13.08 o 
   6   3   1     1053.04     1012.82      9.33 o 
   7   3   1     2194.28     2312.02     40.11 o 
   8   3   1       45.55       30.04     12.83 o 
   9   3   1       52.61       46.25     17.13 o 
  10   3   1       32.52       44.96     23.05 o 
 -10   4   1       13.65        0.00     33.61 o 
  -9   4   1       99.38       50.63     17.43 o 
  -8   4   1      437.29      431.77     14.14 o 
  -7   4   1       94.83      133.38     13.02 o 
  -6   4   1      417.88      533.23     12.34 o 
  -5   4   1       55.19      106.94      5.73 o 
  -4   4   1      184.46      162.79      3.72 o 
  -3   4   1       86.61       77.56      3.10 o 
  -2   4   1       59.30       60.20      3.03 o 
  -1   4   1     2590.85     2360.98     29.49 o 
   0   4   1      210.91      208.22      3.35 o 
   1   4   1     6100.97     5635.21     66.33 o 
   2   4   1        7.69        8.86      2.86 o 
   3   4   1      628.40      573.64     16.40 o 
   4   4   1      105.02       76.71      3.90 o 
   5   4   1      970.58      905.44     14.89 o 
   6   4   1     2063.65     2317.37     25.57 o 
   7   4   1      554.18      555.53     13.69 o 
   8   4   1      769.20      812.57     16.06 o 
   9   4   1       10.69        0.00     12.60 o 
  10   4   1      256.74      246.98     23.19 o 
  -9   5   1        0.39        0.00      3.68 o 
  -8   5   1       25.76       17.55     10.32 o 
  -7   5   1        7.76        7.10      7.60 o 
  -6   5   1        2.51      175.65      8.28 o 
  -5   5   1       22.06       31.74      6.32 o 
  -4   5   1        0.80       79.75      5.64 o 
  -3   5   1        0.51        4.49      2.88 o 
  -2   5   1       18.26       34.78      4.66 o 
  -1   5   1        6.65       29.64      3.84 o 
   0   5   1        5.75       16.86      2.59 o 
   1   5   1        1.09        0.49      1.79 o 
   2   5   1        0.02        7.31      3.28 o 
   3   5   1        0.12        0.00      1.88 o 
   4   5   1        0.05       22.67      4.03 o 
   5   5   1       77.78       68.96      5.61 o 
   6   5   1       75.85      176.57     18.03 o 
   7   5   1       49.45       52.00     10.04 o 
   8   5   1      106.41      150.95     15.14 o 
   9   5   1       49.37       76.00     16.73 o 
  -9   6   1        0.05       40.22     16.10 o 
  -8   6   1      193.15      226.05     13.55 o 
  -7   6   1      545.94      477.94     12.27 o 
  -6   6   1      776.13      786.85     12.63 o 
  -5   6   1      227.27      196.41      8.82 o 
  -4   6   1      966.31      965.72     32.15 o 
  -3   6   1       10.98        6.09      4.01 o 
  -2   6   1       62.95       68.40      3.80 o 
  -1   6   1        0.52        2.14      2.10 o 
   0   6   1      721.95      761.96      8.97 o 
   1   6   1      233.33      211.34      4.29 o 
   2   6   1      311.53      301.83      4.83 o 
   3   6   1        0.08        0.00      2.87 o 
   4   6   1      455.36      477.89      9.74 o 
   5   6   1      143.83      114.22      6.39 o 
   6   6   1       79.10       65.61      8.10 o 
   7   6   1      147.65      147.01     13.44 o 
   8   6   1     1292.56     1447.93     17.53 o 
   9   6   1      815.72      791.46     19.39 o 
  -9   7   1      199.39      185.85     19.94 o 
  -8   7   1      133.67      149.25     15.89 o 
  -7   7   1        8.42       15.07     12.35 o 
  -6   7   1      860.62     1051.86     16.82 o 
  -5   7   1      180.57      166.60     11.31 o 
  -4   7   1       66.07       57.34      6.08 o 
  -3   7   1        4.08       20.95      4.93 o 
  -2   7   1      265.28      318.36      7.61 o 
  -1   7   1        8.62       21.84      4.34 o 
   0   7   1        1.09        1.13      3.71 o 
   1   7   1       94.99       71.49      4.63 o 
   2   7   1      367.53      410.63      7.57 o 
   3   7   1      573.26      527.63      7.81 o 
   4   7   1       38.06       30.26      6.13 o 
   5   7   1       36.52       16.49      6.79 o 
   6   7   1      170.02      200.46     12.09 o 
   7   7   1       41.43       37.86     10.86 o 
   8   7   1      126.32      136.89     14.28 o 
   9   7   1      483.00      466.74     21.76 o 
  -8   8   1       73.72       82.65     14.96 o 
  -7   8   1       47.93       55.07     13.06 o 
  -6   8   1      273.66      501.80     17.91 o 
  -5   8   1       44.86       55.95     15.84 o 
  -4   8   1       68.42       74.82      8.46 o 
  -3   8   1        7.96       33.91     11.31 o 
  -2   8   1       58.32      127.92      8.85 o 
  -1   8   1       98.14      100.94      5.05 o 
   0   8   1        2.22        0.56      2.05 o 
   1   8   1      464.49      453.96      8.86 o 
   2   8   1      903.85     1030.52     18.55 o 
   3   8   1      301.56      297.41      7.27 o 
   4   8   1       83.38       84.41      7.48 o 
   5   8   1       17.85        0.00      3.78 o 
   6   8   1       77.91       59.45     12.24 o 
   7   8   1        9.40        0.00     13.23 o 
   8   8   1       25.41       17.11     15.76 o 
  -8   9   1      460.27      509.39     19.43 o 
  -7   9   1      183.36      176.09     16.33 o 
  -6   9   1       71.55       63.46     12.80 o 
  -5   9   1       35.70        0.00      3.90 o 
  -4   9   1     1296.25     1289.86     32.96 o 
  -3   9   1     1785.44     1856.62     27.84 o 
  -2   9   1     1050.20     1153.68     13.33 o 
  -1   9   1       26.57       21.05      5.63 o 
   0   9   1       49.33       33.08      5.61 o 
   1   9   1     1508.13     1543.38     18.43 o 
   2   9   1     3971.48     3832.96     44.41 o 
   3   9   1     7216.45     6881.28     47.05 o 
   4   9   1      546.84      526.34     17.29 o 
   5   9   1      233.71      191.53     13.25 o 
   6   9   1      186.61      176.26     17.13 o 
   7   9   1       19.24       10.82     13.31 o 
   8   9   1      874.81      954.15     22.46 o 
  -7  10   1       13.83       46.30     16.64 o 
  -6  10   1        9.99       13.50     16.45 o 
  -5  10   1        4.95        7.49     22.63 o 
  -4  10   1       37.76       30.06     14.32 o 
  -3  10   1        8.54      357.98     21.11 o 
  -2  10   1       66.40      277.12     12.56 o 
  -1  10   1       73.14      123.98      8.08 o 
   0  10   1        2.56        0.00      4.97 o 
   1  10   1        0.70       85.89      8.96 o 
   2  10   1        7.77       19.12      6.52 o 
   3  10   1       69.04      542.39     14.78 o 
   4  10   1       15.69       26.85     16.69 o 
   5  10   1       17.15        0.00     16.00 o 
   6  10   1        0.83        0.00     14.53 o 
   7  10   1        0.35       40.83     17.63 o 
  -6  11   1        7.95        0.00     15.49 o 
  -5  11   1      288.40      331.89     17.82 o 
  -4  11   1     1045.32     1007.21     20.91 o 
  -3  11   1       25.85       38.20     11.14 o 
  -2  11   1       87.49      149.94      9.45 o 
  -1  11   1      494.84      511.22      9.51 o 
   0  11   1       41.56       27.19      8.34 o 
   1  11   1      911.65      941.59     17.34 o 
   2  11   1     2816.22     2688.03     27.66 o 
   3  11   1     1079.49     1043.73     19.82 o 
   4  11   1      296.70      281.20     16.89 o 
   5  11   1       19.85       49.48     15.76 o 
   6  11   1       35.48       21.63     18.29 o 
  -5  12   1        2.91       31.38     18.44 o 
  -4  12   1      950.78     1250.32     22.37 o 
  -3  12   1       47.70       85.35     13.32 o 
  -2  12   1      101.17       77.69      9.89 o 
  -1  12   1        9.10       31.54      9.19 o 
   0  12   1      809.03     1282.65     21.74 o 
   1  12   1       62.13      108.79     11.06 o 
   2  12   1      269.67      320.84     11.07 o 
   3  12   1        3.78       24.27     12.77 o 
   4  12   1      745.69     1053.36    100.42 o 
   5  12   1        6.19      169.15     18.41 o 
  -4  13   1      523.43      600.18     20.92 o 
  -3  13   1      201.13      212.30     17.11 o 
  -2  13   1      135.87      177.24     14.74 o 
  -1  13   1       35.13       60.18     12.16 o 
   0  13   1        7.07        3.64     11.21 o 
   1  13   1      195.79      243.59     15.91 o 
   2  13   1       42.80       59.36     14.28 o 
   3  13   1        8.31       49.05     14.86 o 
   4  13   1      172.38      250.64     25.69 o 
  -2  14   1        1.04       15.56     19.22 o 
  -1  14   1      352.38      363.41     18.86 o 
   0  14   1      307.75      267.08     17.08 o 
   1  14   1        6.07       12.76     17.99 o 
   2  14   1        0.00        0.00     26.29 o 
 -10   0   2       47.96       31.57     24.61 o 
  -8   0   2      446.55      491.26     15.65 o 
  -6   0   2       97.55      127.42     10.34 o 
  -4   0   2     6897.71     8869.29    127.43 o 
  -2   0   2    11778.89    15846.13    203.53 o 
   2   0   2     1361.22     1542.51     29.59 o 
   4   0   2     2865.29     3419.79     42.56 o 
   6   0   2     2955.93     3488.19     24.82 o 
   8   0   2      282.26      278.75     15.52 o 
  10   0   2      205.36      228.05     20.24 o 
 -10   1   2        0.01        0.00     10.73 o 
  -9   1   2      155.92      129.05     13.77 o 
  -8   1   2       63.53       38.72     10.78 o 
  -7   1   2       31.07       12.11     10.08 o 
  -6   1   2      159.46      257.17      7.34 o 
  -5   1   2        2.20        0.00      4.03 o 
  -4   1   2      200.08      270.65      6.07 o 
  -3   1   2        2.38        0.00      1.07 o 
  -2   1   2      750.77      972.85     26.68 o 
  -1   1   2     2173.66     1222.05      8.88 o 
   1   1   2     8497.95     5782.51     39.07 o 
   2   1   2      302.91      438.90     37.54 o 
   3   1   2      229.73      205.72      5.38 o 
   4   1   2        3.44        1.22      1.32 o 
   5   1   2      117.57       88.40      4.91 o 
   6   1   2       69.31       91.85      6.77 o 
   7   1   2        3.90        0.00      7.82 o 
   8   1   2        7.90        0.38      5.82 o 
   9   1   2        1.22        0.00      6.61 o 
  10   1   2        1.85        8.44     17.39 o 
 -10   2   2       18.98        0.00      2.73 o 
  -9   2   2        0.49        1.33      7.18 o 
  -8   2   2       19.62        0.00      1.81 o 
  -7   2   2      111.62       86.44      9.84 o 
  -6   2   2     1386.00     1430.83     12.57 o 
  -5   2   2      245.27      241.66      7.01 o 
  -4   2   2      451.45      408.75      8.38 o 
  -3   2   2     6972.86     6017.59     34.43 o 
  -2   2   2    18769.99    18698.45     89.80 o 
  -1   2   2     3702.20     2641.96     32.94 o 
   0   2   2     7641.72     6737.05    121.26 o 
   1   2   2     4340.77     3318.75     15.33 o 
   2   2   2     2058.30     2033.56     14.77 o 
   3   2   2        2.02        1.92      2.16 o 
   4   2   2     3263.63     3688.14     19.43 o 
   5   2   2      870.86      898.67     13.41 o 
   6   2   2      452.37      503.35      9.06 o 
   7   2   2      551.78      632.68     13.73 o 
   8   2   2      176.01      152.73     11.74 o 
   9   2   2      142.29      136.01     15.05 o 
  10   2   2       52.38       20.79     24.40 o 
 -10   3   2       43.56       15.49     24.82 o 
  -9   3   2       43.59       19.60     17.91 o 
  -8   3   2      511.12      446.32     13.50 o 
  -7   3   2      401.58      489.88     10.37 o 
  -6   3   2     1699.04     1593.95     43.63 o 
  -5   3   2     1920.97     2086.74     23.97 o 
  -4   3   2        5.59       36.99      4.43 o 
  -3   3   2     5577.46     5666.48     39.61 o 
  -2   3   2    14476.68    12509.92     97.43 o 
  -1   3   2     1962.27     1797.91     20.91 o 
   0   3   2      238.87      174.21      4.25 o 
   1   3   2     2231.52     1963.25     29.32 o 
   2   3   2      153.60      124.86      4.41 o 
   3   3   2      565.15      682.16     10.25 o 
   4   3   2        0.53        5.66      8.83 o 
   5   3   2      236.86      292.19     10.09 o 
   6   3   2       51.14      172.92      7.92 o 
   7   3   2       62.41      304.06     31.19 o 
   8   3   2      612.09      524.59     28.03 o 
   9   3   2        1.01        0.00     16.93 o 
  10   3   2      346.37      315.31     23.85 o 
 -10   4   2      129.25      199.24     31.03 o 
  -9   4   2       37.96       28.23     16.85 o 
  -8   4   2      211.41      247.74     14.16 o 
  -7   4   2      116.52      134.47     12.41 o 
  -6   4   2      228.84      215.30     12.77 o 
  -5   4   2      478.89      493.93     12.91 o 
  -4   4   2       62.01       89.64      4.09 o 
  -3   4   2        5.35       11.28      2.79 o 
  -2   4   2        2.30       12.09      2.72 o 
  -1   4   2        6.09        8.21      2.62 o 
   0   4   2      287.69      324.79     18.48 o 
   1   4   2      121.37      140.92      8.96 o 
   2   4   2        1.55       26.83      4.90 o 
   3   4   2      138.87      170.44      4.88 o 
   4   4   2       14.54        3.37      6.32 o 
   5   4   2       24.99        9.70     11.16 o 
   6   4   2        1.89       16.15      8.02 o 
   7   4   2        9.53        8.99     10.75 o 
   8   4   2       31.30       35.72     12.89 o 
   9   4   2      152.05      189.48     25.68 o 
  -9   5   2      243.15      210.39     20.77 o 
  -8   5   2      658.33      595.20     13.29 o 
  -7   5   2      120.56      135.14     10.29 o 
  -6   5   2      197.65      138.24      9.43 o 
  -5   5   2      938.06     1100.71     14.87 o 
  -4   5   2     1202.89     1079.50     49.22 o 
  -3   5   2      897.41      860.31     25.01 o 
  -2   5   2        0.27        7.59      2.94 o 
  -1   5   2     3666.40     4003.00     29.83 o 
   0   5   2      392.80      331.14      4.91 o 
   1   5   2      490.84      502.94      7.55 o 
   2   5   2     1072.96      993.17      6.88 o 
   3   5   2      130.01      114.96      4.31 o 
   4   5   2      368.03      339.56      6.18 o 
   5   5   2       18.49       29.00      5.30 o 
   6   5   2       69.25      129.04      9.92 o 
   7   5   2       78.15       70.08     10.39 o 
   8   5   2      163.72      173.68     14.59 o 
   9   5   2      264.29      302.29     18.45 o 
  -9   6   2       66.25       83.19     20.36 o 
  -8   6   2      112.57      119.45     14.49 o 
  -7   6   2        6.39       17.11     20.50 o 
  -6   6   2      397.87      375.81     12.45 o 
  -5   6   2       58.17       36.60      9.28 o 
  -4   6   2      139.95      136.02      5.65 o 
  -3   6   2        1.12       24.15      4.02 o 
  -2   6   2       13.24       13.86      3.78 o 
  -1   6   2       30.16       22.96      3.42 o 
   0   6   2      104.10      111.87      8.55 o 
   1   6   2       84.42      143.65      4.11 o 
   2   6   2       54.31       43.11      3.98 o 
   3   6   2        0.03        2.76      2.62 o 
   4   6   2       22.92        6.06      5.23 o 
   5   6   2        2.19        2.66      4.89 o 
   6   6   2      271.08      252.34     11.73 o 
   7   6   2        6.66        0.00      8.01 o 
   8   6   2      151.17      195.64     25.74 o 
   9   6   2      220.00      300.08     31.31 o 
  -9   7   2      169.86      195.46     27.07 o 
  -8   7   2       61.71       40.48     14.99 o 
  -7   7   2       83.67       92.97     13.05 o 
  -6   7   2     1840.20     2116.40     52.64 o 
  -5   7   2      101.38       87.51     10.50 o 
  -4   7   2       42.26       44.07      7.15 o 
  -3   7   2      209.06      182.43      5.12 o 
  -2   7   2      203.39      247.91      7.72 o 
  -1   7   2      424.65      412.65      9.65 o 
   0   7   2        4.42       10.11      4.15 o 
   1   7   2       97.95       99.25      7.65 o 
   2   7   2        8.68       48.98      4.92 o 
   3   7   2       70.16       97.37      6.76 o 
   4   7   2        7.47        2.52      4.59 o 
   5   7   2      183.36      190.01      7.41 o 
   6   7   2      100.97       87.99      8.59 o 
   7   7   2       20.67        0.84      8.95 o 
   8   7   2       88.42      115.27     14.45 o 
   9   7   2      193.27      291.83     25.68 o 
  -8   8   2       54.38       54.33     15.97 o 
  -7   8   2        9.77        1.26      5.59 o 
  -6   8   2     2077.25     2000.06     33.13 o 
  -5   8   2      673.17      758.52     29.22 o 
  -4   8   2        0.10       20.52      7.59 o 
  -3   8   2      146.49      136.69      6.24 o 
  -2   8   2      931.73      948.81     12.21 o 
  -1   8   2      186.17      196.20      6.79 o 
   0   8   2        0.22       16.45      4.47 o 
   1   8   2      175.23      188.08      6.66 o 
   2   8   2      282.88      296.28     12.10 o 
   3   8   2       10.57      104.64      6.76 o 
   4   8   2       58.54       54.71      7.26 o 
   5   8   2        0.93        0.00      9.15 o 
   6   8   2       82.11       51.64     12.38 o 
   7   8   2       10.70        6.07     11.29 o 
   8   8   2       73.43       57.30     14.02 o 
  -8   9   2        1.82       33.72     18.19 o 
  -7   9   2       49.07      101.47     15.98 o 
  -6   9   2       76.20       33.88     12.83 o 
  -5   9   2        0.18        0.00     20.41 o 
  -4   9   2       21.32      124.46     16.77 o 
  -3   9   2       54.33      165.00     11.13 o 
  -2   9   2      404.42      991.08     15.05 o 
  -1   9   2       64.10       62.70      5.89 o 
   0   9   2        3.78       32.27      5.60 o 
   1   9   2      223.99      258.62      6.79 o 
   2   9   2      224.29      469.99     10.24 o 
   3   9   2      187.36      448.62     17.00 o 
   4   9   2      138.00      183.33     12.06 o 
   5   9   2       25.57       70.75     13.27 o 
   6   9   2        9.47       17.62     12.50 o 
   7   9   2        5.17       11.82     16.20 o 
   8   9   2       78.40      232.65     30.36 o 
  -7  10   2      167.27      149.98     17.36 o 
  -6  10   2       69.58       62.46     16.83 o 
  -5  10   2       83.59       97.68     21.91 o 
  -4  10   2      795.42      828.88     18.90 o 
  -3  10   2      455.34      456.42     13.72 o 
  -2  10   2     4657.45     4597.68     34.46 o 
  -1  10   2      180.86      242.96      7.94 o 
   0  10   2       22.12        0.00      3.50 o 
   1  10   2     1482.62     1354.04     22.50 o 
   2  10   2        6.56       12.89      5.99 o 
   3  10   2      683.04      800.68     19.33 o 
   4  10   2      608.16      566.71     16.86 o 
   5  10   2        2.73       11.23     13.71 o 
   6  10   2       54.39       44.47     15.90 o 
   7  10   2      155.01      129.62     17.84 o 
  -6  11   2       13.52        0.00     11.54 o 
  -5  11   2        0.95       20.18     15.87 o 
  -4  11   2       21.04      109.06     13.59 o 
  -3  11   2       33.53       67.66     16.23 o 
  -2  11   2      123.48      215.06      9.63 o 
  -1  11   2       19.40      117.24     10.58 o 
   0  11   2      142.50      158.25     11.00 o 
   1  11   2      164.27      284.34     14.67 o 
   2  11   2      238.92      706.29     15.74 o 
   3  11   2       22.15       77.03     11.13 o 
   4  11   2        0.05       37.76     15.24 o 
   5  11   2        5.40      114.08     19.93 o 
   6  11   2        9.08       54.36     20.87 o 
  -5  12   2       48.32       40.44     18.56 o 
  -4  12   2      378.59      449.76     20.84 o 
  -3  12   2       94.95       84.01     13.19 o 
  -2  12   2       11.82       12.85     11.01 o 
  -1  12   2       62.37       54.00      9.49 o 
   0  12   2     1657.03     1795.56     26.74 o 
   1  12   2      261.02      240.89     17.61 o 
   2  12   2      560.86      675.80     16.17 o 
   3  12   2        2.50        0.00      6.45 o 
   4  12   2        0.47      113.84     22.15 o 
   5  12   2      548.53      542.15     22.16 o 
  -4  13   2      109.03      232.01     18.77 o 
  -3  13   2       21.36      120.48     13.58 o 
  -2  13   2      516.10      577.72     14.43 o 
  -1  13   2       23.64       40.52     10.71 o 
   0  13   2       47.66       68.39     13.27 o 
   1  13   2      122.09      168.40     14.90 o 
   2  13   2      137.93      118.60     15.05 o 
   3  13   2      262.59      198.49     21.13 o 
   4  13   2        3.81       87.36     20.44 o 
  -2  14   2       80.10       84.83     16.82 o 
  -1  14   2      100.12      260.81     21.81 o 
   0  14   2       11.46      185.13     24.24 o 
   1  14   2        1.80        6.12     18.67 o 
   2  14   2        0.44        0.00     13.01 o 
  -9   0   3        0.07        0.00     13.85 o 
  -7   0   3       18.91       20.16     13.33 o 
  -5   0   3       10.40       10.77      5.74 o 
  -3   0   3       23.36       24.91      3.59 o 
   1   0   3      117.73      117.62      3.98 o 
   3   0   3       99.36       90.04      4.51 o 
   5   0   3       24.25       25.43      6.95 o 
   7   0   3        7.14        0.36      6.54 o 
   9   0   3        0.98        0.00     10.52 o 
 -10   1   3       23.74        4.88      9.66 o 
  -9   1   3       95.02      105.83     14.82 o 
  -8   1   3       49.86       86.94     11.41 o 
  -7   1   3       74.80       46.24      9.41 o 
  -6   1   3      782.70      834.84     19.67 o 
  -5   1   3      277.25      357.38      5.59 o 
  -4   1   3     6246.02     6192.08     46.22 o 
  -3   1   3     6119.97     7416.80     76.71 o 
  -2   1   3     8953.63     8076.24     75.65 o 
  -1   1   3    17524.61    17865.44     74.43 o 
   0   1   3      714.37      380.66      5.52 o 
   1   1   3   112040.17   117238.83    215.18 o 
   2   1   3    10153.45     9282.95     82.08 o 
   3   1   3     6062.19     7122.99     31.55 o 
   4   1   3      237.79      260.11      5.14 o 
   5   1   3     2697.05     3091.29     56.60 o 
   6   1   3      141.15      108.43      6.73 o 
   7   1   3      248.29      233.52      7.88 o 
   8   1   3      153.62      145.93     10.50 o 
   9   1   3        2.90        0.00      8.73 o 
  10   1   3       36.15        8.98     15.54 o 
 -10   2   3       39.33        3.86      7.03 o 
  -9   2   3      197.09      191.41     15.49 o 
  -8   2   3       11.17        0.00      7.59 o 
  -7   2   3       20.57        5.90      8.65 o 
  -6   2   3      418.33      342.64     14.47 o 
  -5   2   3      127.58      135.09      6.02 o 
  -4   2   3       96.74      116.72      6.52 o 
  -3   2   3     3074.47     2826.54     61.69 o 
  -2   2   3     5022.39     4089.47     32.76 o 
  -1   2   3     5096.99     3888.71     57.38 o 
   0   2   3    13317.68    10077.27    106.90 o 
   1   2   3      131.33      150.22     10.10 o 
   2   2   3      181.72      163.74      7.60 o 
   3   2   3        0.11        0.00      2.16 o 
   4   2   3     1732.54     1655.88     15.64 o 
   5   2   3      585.05      636.11     14.00 o 
   6   2   3        5.39        0.00      7.99 o 
   7   2   3       41.82       87.76     10.75 o 
   8   2   3       16.20        0.00      5.53 o 
   9   2   3       77.91       45.95     15.13 o 
  10   2   3       28.80        0.86      2.35 o 
 -10   3   3       59.64       25.34     21.52 o 
  -9   3   3       40.04       27.67     18.63 o 
  -8   3   3       19.90       47.84     12.40 o 
  -7   3   3        0.03        1.85      6.14 o 
  -6   3   3     1231.63     1307.04     28.35 o 
  -5   3   3      964.28     1020.33     12.55 o 
  -4   3   3      424.51      403.88      6.23 o 
  -3   3   3     4662.94     4621.46     27.02 o 
  -2   3   3     5162.59     4474.63     67.83 o 
  -1   3   3      856.81      735.68      4.82 o 
   0   3   3      224.84      189.92      3.73 o 
   1   3   3     1339.85     1319.57     17.31 o 
   2   3   3        0.68        2.92      2.66 o 
   3   3   3       79.80      107.67      4.88 o 
   4   3   3      258.46      256.25     11.17 o 
   5   3   3       27.11        7.31      7.86 o 
   6   3   3     1219.73     1280.27     22.18 o 
   7   3   3     1252.84     1280.31     22.63 o 
   8   3   3      478.21      514.57     17.97 o 
   9   3   3       20.09       23.80     14.81 o 
  10   3   3       21.01       26.00     22.40 o 
 -10   4   3      427.68      398.12     27.05 o 
  -9   4   3       93.99       48.70     18.49 o 
  -8   4   3      893.28      961.47     20.51 o 
  -7   4   3      973.55      968.43     12.94 o 
  -6   4   3     1190.91     1270.47     14.89 o 
  -5   4   3     3355.59     3443.12     31.44 o 
  -4   4   3     3432.57     3883.98     51.62 o 
  -3   4   3      642.20      567.39      7.61 o 
  -2   4   3        9.01       16.81      2.85 o 
  -1   4   3      165.34      146.12      2.97 o 
   0   4   3     7472.18     7921.36     46.46 o 
   1   4   3        6.12        7.36      2.15 o 
   2   4   3     3085.50     3359.64     43.80 o 
   3   4   3      300.43      302.92      5.90 o 
   4   4   3       48.85       72.44      4.10 o 
   5   4   3      249.85      257.11      6.00 o 
   6   4   3     1448.12     1521.86     19.83 o 
   7   4   3     1642.33     1491.81     17.07 o 
   8   4   3      304.50      312.49     14.01 o 
   9   4   3     1074.96      931.25     18.88 o 
  -9   5   3        3.09        0.00      8.53 o 
  -8   5   3       28.28      195.66     15.98 o 
  -7   5   3       18.33       35.53     10.23 o 
  -6   5   3        0.60        0.00      6.24 o 
  -5   5   3       47.58       61.26      7.25 o 
  -4   5   3       11.80      159.54      5.80 o 
  -3   5   3        4.07       44.00      5.96 o 
  -2   5   3       55.12      150.15     23.55 o 
  -1   5   3        0.04       40.39     14.07 o 
   0   5   3        4.76        9.29      2.51 o 
   1   5   3        0.56       23.12      7.07 o 
   2   5   3        6.68      365.39     11.17 o 
   3   5   3        3.19        5.37      3.99 o 
   4   5   3        6.57       73.92      6.46 o 
   5   5   3        0.36        0.07      3.87 o 
   6   5   3      101.85      197.68      9.08 o 
   7   5   3       42.97       21.24      9.65 o 
   8   5   3       30.79       81.17     12.46 o 
   9   5   3       24.78       72.17     21.38 o 
  -9   6   3       47.85       32.07     20.32 o 
  -8   6   3      171.70      169.12     15.61 o 
  -7   6   3      307.53      299.89     13.03 o 
  -6   6   3      945.85     1018.35     29.88 o 
  -5   6   3        2.16        0.00      6.10 o 
  -4   6   3     2811.39     2908.20     37.43 o 
  -3   6   3      599.75      634.12     14.01 o 
  -2   6   3      377.54      408.84      5.08 o 
  -1   6   3       16.51       11.33      4.18 o 
   0   6   3     1021.40     1270.64     17.29 o 
   1   6   3      542.61      462.75      8.52 o 
   2   6   3      848.60      824.48      8.99 o 
   3   6   3      182.02      158.76      4.98 o 
   4   6   3        0.10        0.00      4.58 o 
   5   6   3       52.06       36.10      5.87 o 
   6   6   3     2294.78     2426.91     25.41 o 
   7   6   3       18.85        3.44      5.86 o 
   8   6   3        5.87       13.93     17.86 o 
   9   6   3       29.49       56.83     18.16 o 
  -9   7   3      153.19      152.80     22.38 o 
  -8   7   3        0.75       13.74     17.10 o 
  -7   7   3      140.17      145.24     14.27 o 
  -6   7   3     2853.69     3394.66     65.63 o 
  -5   7   3       36.97       79.28     18.35 o 
  -4   7   3      121.87      158.14     11.78 o 
  -3   7   3      238.71      244.75      6.13 o 
  -2   7   3       59.62       72.21      4.98 o 
  -1   7   3      249.28      217.85      7.45 o 
   0   7   3       79.53       83.78      4.19 o 
   1   7   3      429.91      415.22      6.90 o 
   2   7   3      724.15      790.06     20.96 o 
   3   7   3      135.04      121.71      6.03 o 
   4   7   3      109.56      118.92      6.29 o 
   5   7   3      208.34      154.34      6.59 o 
   6   7   3        8.58       11.61      7.78 o 
   7   7   3        9.85        0.00     12.50 o 
   8   7   3        5.73        0.00      9.22 o 
   9   7   3        2.07       33.22     16.64 o 
  -8   8   3        1.24        0.00     12.22 o 
  -7   8   3       46.83       50.04     13.41 o 
  -6   8   3      288.59      410.98     22.93 o 
  -5   8   3      710.18      722.96     19.42 o 
  -4   8   3      402.86      414.71     26.37 o 
  -3   8   3        0.99        1.78      5.38 o 
  -2   8   3      321.26      378.45     17.44 o 
  -1   8   3       31.13       63.28      7.89 o 
   0   8   3      217.59      245.77     13.23 o 
   1   8   3        2.05       10.78      4.69 o 
   2   8   3      124.26      156.00     10.70 o 
   3   8   3      735.36      684.58     17.23 o 
   4   8   3      124.42       91.98      7.55 o 
   5   8   3       81.72       67.84      8.41 o 
   6   8   3       47.38       60.34     10.33 o 
   7   8   3       11.23       10.76     12.28 o 
   8   8   3       37.02       41.87     14.31 o 
  -8   9   3       19.92        0.00     10.68 o 
  -7   9   3      654.67      603.78     23.58 o 
  -6   9   3       29.81        9.27      7.41 o 
  -5   9   3        1.12        0.00     33.25 o 
  -4   9   3       16.01       11.24     12.18 o 
  -3   9   3      485.98      473.48     14.65 o 
  -2   9   3     5278.89     5061.85     40.76 o 
  -1   9   3       74.77       98.77      6.54 o 
   0   9   3      880.04      827.97      9.55 o 
   1   9   3       69.18       84.07      5.90 o 
   2   9   3       32.21       68.71      6.81 o 
   3   9   3      257.57      279.01     11.30 o 
   4   9   3      729.74      713.78     24.43 o 
   5   9   3      427.15      448.32     13.88 o 
   6   9   3        7.89        0.00     11.79 o 
   7   9   3      187.69      192.95     16.90 o 
   8   9   3      655.34      649.65     21.71 o 
  -7  10   3        9.78        0.00     10.46 o 
  -6  10   3        0.02        0.00     12.12 o 
  -5  10   3        8.78       54.09     19.57 o 
  -4  10   3       16.49       65.43     11.60 o 
  -3  10   3       57.80       90.95     11.28 o 
  -2  10   3       19.36      374.69     49.54 o 
  -1  10   3       60.21       62.81      7.68 o 
   0  10   3        0.02        0.00      1.59 o 
   1  10   3       19.39      338.82     15.80 o 
   2  10   3       40.37       83.96      8.12 o 
   3  10   3        6.88      325.64     12.20 o 
   4  10   3        2.05      205.39     12.22 o 
   5  10   3       26.75       25.11     14.75 o 
   6  10   3        0.02        0.00     10.59 o 
   7  10   3        0.13        4.76     14.18 o 
  -6  11   3       33.39       30.33     19.06 o 
  -5  11   3        7.02        0.00     10.65 o 
  -4  11   3       83.36       71.04     12.33 o 
  -3  11   3      719.46      791.40     15.09 o 
  -2  11   3      548.97      460.80      9.64 o 
  -1  11   3      790.42      788.20     10.51 o 
   0  11   3      498.30      465.45     10.44 o 
   1  11   3      817.43      748.13     16.22 o 
   2  11   3      737.38      658.19     15.85 o 
   3  11   3        4.83       17.01      9.84 o 
   4  11   3       99.65       71.23     14.26 o 
   5  11   3     1187.56     1125.82     22.69 o 
   6  11   3      360.90      329.45     22.79 o 
  -5  12   3       17.37       33.34     18.81 o 
  -4  12   3      202.45      285.82     19.48 o 
  -3  12   3       23.58       61.36     13.41 o 
  -2  12   3       35.33       25.13     10.66 o 
  -1  12   3      161.21      165.05     10.86 o 
   0  12   3      610.68      573.74     13.67 o 
   1  12   3      369.40      418.91     15.32 o 
   2  12   3      291.41      386.40     14.30 o 
   3  12   3        0.01        0.00      4.35 o 
   4  12   3       21.94       38.58     15.88 o 
   5  12   3      221.84      358.66     49.28 o 
  -4  13   3        1.42       54.55     16.28 o 
  -3  13   3      206.75      317.36     15.66 o 
  -2  13   3      350.05      366.69     15.09 o 
  -1  13   3       89.86      125.37     13.09 o 
   0  13   3       38.63       50.15     14.61 o 
   1  13   3       19.94       12.06     19.06 o 
   2  13   3        3.37        0.00     10.54 o 
   3  13   3       58.95      101.98     18.74 o 
   4  13   3       93.14      107.22     21.29 o 
  -2  14   3      346.33      341.13     19.80 o 
  -1  14   3      660.75      614.36     37.45 o 
   0  14   3      606.63      624.47     18.67 o 
   1  14   3        4.50        0.00      3.24 o 
   2  14   3        0.68        0.00     12.64 o 
 -10   0   4        2.48        0.00     16.45 o 
  -8   0   4     3524.47     3634.25     31.04 o 
  -6   0   4       14.54       10.28     11.52 o 
  -4   0   4     2130.84     2854.53     73.24 o 
  -2   0   4     4641.45     5522.33    108.10 o 
   0   0   4    11599.18    12094.80    138.71 o 
   2   0   4    19800.78    22622.96    131.92 o 
   4   0   4      368.96      466.79      7.42 o 
   6   0   4     1263.22     1448.91     24.55 o 
   8   0   4      323.39      358.04     13.27 o 
  10   0   4       86.64       87.50     20.87 o 
 -10   1   4        2.20        0.00      8.23 o 
  -9   1   4      156.96      175.94     14.96 o 
  -8   1   4      508.70      438.57     12.74 o 
  -7   1   4       43.28       25.09      9.21 o 
  -6   1   4       24.36       14.76      5.44 o 
  -5   1   4       13.92        0.00      1.47 o 
  -4   1   4      296.05      515.14      8.73 o 
  -3   1   4      436.24      346.29      3.27 o 
  -2   1   4      341.66      365.18     15.66 o 
  -1   1   4       50.48       40.90      3.50 o 
   0   1   4        0.00        7.30      2.05 o 
   1   1   4     2305.39     1775.01     30.14 o 
   2   1   4      833.66     1253.44     57.55 o 
   3   1   4      994.50      880.40     10.49 o 
   4   1   4      114.54      130.83      5.45 o 
   5   1   4      123.93       84.20      4.71 o 
   6   1   4        4.92        0.00      5.02 o 
   7   1   4       12.14        0.00      6.15 o 
   8   1   4       73.19      100.85     10.10 o 
   9   1   4        3.56        0.00     10.65 o 
  10   1   4       13.70        0.00     12.10 o 
 -10   2   4       32.98       16.98     19.63 o 
  -9   2   4      752.61      766.60     20.17 o 
  -8   2   4      125.51       99.47     12.17 o 
  -7   2   4       24.66       35.20      9.88 o 
  -6   2   4      972.61     1085.45     15.63 o 
  -5   2   4     1598.97     1620.96     22.39 o 
  -4   2   4     2588.47     3122.88     25.95 o 
  -3   2   4     4392.71     3973.04     33.74 o 
  -2   2   4     6599.55     6812.83     45.15 o 
  -1   2   4    19464.10    14949.16     37.49 o 
   0   2   4    10949.88    10056.05    138.55 o 
   1   2   4     1187.93      949.23     13.63 o 
   2   2   4       85.85      119.35      3.39 o 
   3   2   4       66.48      105.59      3.42 o 
   4   2   4      481.52      587.02     12.55 o 
   5   2   4      616.36      594.05     10.25 o 
   6   2   4      471.44      534.83      7.34 o 
   7   2   4     1216.71     1205.60     31.21 o 
   8   2   4      155.87      170.11     11.94 o 
   9   2   4       46.00       41.62     13.26 o 
  10   2   4       75.48       42.72     21.92 o 
 -10   3   4       39.75       33.66     22.69 o 
  -9   3   4      514.23      477.25     20.68 o 
  -8   3   4      576.25      546.44     18.96 o 
  -7   3   4      114.23       91.08      9.47 o 
  -6   3   4       76.30       89.40     10.36 o 
  -5   3   4      292.69      300.47      6.38 o 
  -4   3   4      797.00      803.34      8.08 o 
  -3   3   4     2529.13     2621.79     15.36 o 
  -2   3   4      280.10      324.47     22.66 o 
  -1   3   4        0.02       19.07      3.06 o 
   0   3   4     1123.05      975.74     13.41 o 
   1   3   4     1287.41     1236.37     17.57 o 
   2   3   4       34.82       24.70      3.50 o 
   3   3   4      134.07      163.93      4.15 o 
   4   3   4     3135.02     3270.69     34.20 o 
   5   3   4      123.66      154.88      5.50 o 
   6   3   4      995.45      907.90     25.28 o 
   7   3   4     1306.95     1342.81     16.46 o 
   8   3   4      150.03      137.08     14.61 o 
   9   3   4      334.01      318.53     19.09 o 
  10   3   4       44.54        2.09      9.90 o 
 -10   4   4       30.05       24.66     25.41 o 
  -9   4   4       19.58       16.30     19.74 o 
  -8   4   4       20.34       66.49     15.59 o 
  -7   4   4        2.50        5.98      8.46 o 
  -6   4   4       39.98       79.63      7.66 o 
  -5   4   4      396.94      574.08     21.81 o 
  -4   4   4     1204.05     1336.55     25.19 o 
  -3   4   4      140.48      139.79      3.11 o 
  -2   4   4      110.23      167.00     12.47 o 
  -1   4   4       82.40       95.61      6.14 o 
   0   4   4      249.80      199.10      6.44 o 
   1   4   4        1.27       25.66      5.04 o 
   2   4   4      462.98      485.18      5.52 o 
   3   4   4        1.16        0.00      4.26 o 
   4   4   4       55.55       89.58      4.31 o 
   5   4   4      174.12      208.55      5.59 o 
   6   4   4      372.05      379.76      8.50 o 
   7   4   4      484.20      545.40     17.70 o 
   8   4   4        7.67        0.00      6.38 o 
   9   4   4       17.82      139.00     17.54 o 
  -9   5   4        0.56        0.00     14.23 o 
  -8   5   4     1974.72     1827.60     36.61 o 
  -7   5   4      651.87      768.43     22.54 o 
  -6   5   4      184.86      193.93     10.99 o 
  -5   5   4     1164.17     1203.43     13.92 o 
  -4   5   4     2473.44     2525.59     24.31 o 
  -3   5   4     5272.30     5494.51     77.27 o 
  -2   5   4     9843.30    10555.17    107.55 o 
  -1   5   4       15.80       17.32      2.93 o 
   0   5   4      430.59      376.33      4.88 o 
   1   5   4     2802.84     3281.82     40.29 o 
   2   5   4     3228.31     2982.87     40.02 o 
   3   5   4        0.04        2.97      3.98 o 
   4   5   4      929.95      815.02     14.33 o 
   5   5   4      332.41      378.03     12.11 o 
   6   5   4      999.14      922.41     14.92 o 
   7   5   4        2.13        0.00      7.40 o 
   8   5   4     1738.04     1627.54     27.85 o 
   9   5   4      905.32      974.40     17.21 o 
  -9   6   4        0.20        1.62      5.46 o 
  -8   6   4       98.70      102.43     18.11 o 
  -7   6   4      127.01      128.28     12.83 o 
  -6   6   4       13.75       66.32     14.56 o 
  -5   6   4       10.52        6.41     13.40 o 
  -4   6   4       85.48       90.08      7.30 o 
  -3   6   4        0.40       58.13      5.77 o 
  -2   6   4      234.31      254.92      7.67 o 
  -1   6   4      152.97      254.04      6.41 o 
   0   6   4       27.40       50.31      4.03 o 
   1   6   4       25.13       23.57      3.57 o 
   2   6   4       36.31       43.87      4.23 o 
   3   6   4        3.44       14.43      4.88 o 
   4   6   4        0.01        0.00      2.69 o 
   5   6   4        0.36        0.00      4.17 o 
   6   6   4       20.29       64.17      9.24 o 
   7   6   4       12.50        0.00      3.12 o 
   8   6   4      227.32      247.68     14.56 o 
   9   6   4      193.44      295.52     27.73 o 
  -9   7   4        0.01        0.00     14.91 o 
  -8   7   4      149.45      117.22     15.43 o 
  -7   7   4      321.77      266.42     15.06 o 
  -6   7   4     3354.71     3214.71     78.81 o 
  -5   7   4      693.67      735.29     27.76 o 
  -4   7   4      606.98      551.38     14.68 o 
  -3   7   4      407.86      438.50     10.41 o 
  -2   7   4      348.68      253.20      7.28 o 
  -1   7   4       79.00       98.48      4.82 o 
   0   7   4      184.45      147.43      4.58 o 
   1   7   4     1046.89     1139.58      8.81 o 
   2   7   4     2267.19     1986.87     18.27 o 
   3   7   4      355.79      348.54      6.41 o 
   4   7   4      663.40      541.63     12.25 o 
   5   7   4      113.46      126.97      6.64 o 
   6   7   4      196.04      157.39      9.16 o 
   7   7   4      181.13      162.96     10.17 o 
   8   7   4       12.48        0.00      3.36 o 
  -8   8   4       13.52        0.00      8.09 o 
  -7   8   4       18.01       34.68     16.23 o 
  -6   8   4      215.95      470.91     19.86 o 
  -5   8   4     1499.19     1618.57     18.18 o 
  -4   8   4     1190.12     1142.61     17.71 o 
  -3   8   4        5.16        0.00      5.78 o 
  -2   8   4      243.57      261.61      7.16 o 
  -1   8   4      583.54      626.74      9.63 o 
   0   8   4     1140.91     1180.96     12.55 o 
   1   8   4       58.48       56.98      5.09 o 
   2   8   4      793.80      704.60      8.35 o 
   3   8   4     1060.47     1243.38     33.34 o 
   4   8   4       73.90      103.78      7.12 o 
   5   8   4      159.14      141.50      7.05 o 
   6   8   4       43.64       36.89      8.66 o 
   7   8   4       55.55       55.48     12.17 o 
   8   8   4       37.54       28.95     14.45 o 
  -8   9   4        2.12        0.00     17.19 o 
  -7   9   4       40.12       62.65     18.64 o 
  -6   9   4       10.84        8.09     14.56 o 
  -5   9   4       77.26       92.88     15.29 o 
  -4   9   4        4.10        0.00     15.16 o 
  -3   9   4      129.06      157.09     16.87 o 
  -2   9   4       43.25      397.73     12.68 o 
  -1   9   4       94.13       59.54      6.33 o 
   0   9   4       75.20      115.99      6.68 o 
   1   9   4        6.86        0.00      5.34 o 
   2   9   4        7.37       30.28      5.62 o 
   3   9   4       17.10       93.83      8.24 o 
   4   9   4        8.11       31.71      8.25 o 
   5   9   4        3.14       17.76      9.54 o 
   6   9   4        6.29       19.54     13.09 o 
   7   9   4       34.32       74.42     16.28 o 
   8   9   4       35.25      107.93     20.03 o 
  -7  10   4        1.27        0.00     11.56 o 
  -6  10   4       34.41       13.16     19.72 o 
  -5  10   4      409.97      331.22     14.41 o 
  -4  10   4      266.62      249.67     12.46 o 
  -3  10   4      295.65      273.24     11.67 o 
  -2  10   4       37.71       53.05      8.14 o 
  -1  10   4      147.04      131.23      7.79 o 
   0  10   4       71.03       55.08      7.74 o 
   1  10   4      797.08      836.63     16.68 o 
   2  10   4     1244.29     1130.04     12.28 o 
   3  10   4     2985.82     2684.24     33.87 o 
   4  10   4     2327.62     2143.82     65.34 o 
   5  10   4      326.72      288.53     17.78 o 
   6  10   4        1.52        1.47     11.31 o 
   7  10   4        7.29        0.30     12.41 o 
  -6  11   4        0.06        0.00     16.75 o 
  -5  11   4        0.46        0.00     13.02 o 
  -4  11   4        2.10       21.54     12.00 o 
  -3  11   4       46.40       95.80     17.57 o 
  -2  11   4      121.05      208.46     10.87 o 
  -1  11   4       83.77      119.52     13.19 o 
   0  11   4        1.06       48.40      8.45 o 
   1  11   4       17.92      128.37     10.07 o 
   2  11   4        2.10       56.20      8.78 o 
   3  11   4       76.29       43.79      9.27 o 
   4  11   4        2.01       16.38     12.69 o 
   5  11   4      138.20      252.78     38.53 o 
   6  11   4       86.59      131.90     21.29 o 
  -5  12   4        0.30        0.00     13.21 o 
  -4  12   4      912.80     1107.18     28.91 o 
  -3  12   4      190.42      148.42     14.73 o 
  -2  12   4       79.32       88.38     11.09 o 
  -1  12   4      307.77      325.85     10.97 o 
   0  12   4       75.17      121.09     11.82 o 
   1  12   4      312.30      284.99     11.92 o 
   2  12   4      657.02      675.51     16.13 o 
   3  12   4      102.45       96.27     12.28 o 
   4  12   4        5.90       11.53     16.30 o 
   5  12   4      148.39      150.61     38.89 o 
  -4  13   4      130.92      159.28     17.06 o 
  -3  13   4      607.49      556.54     15.10 o 
  -2  13   4      111.70      160.85     16.05 o 
  -1  13   4      197.53      203.11     16.38 o 
   0  13   4        0.05        0.00      7.00 o 
   1  13   4       17.19       10.10     13.10 o 
   2  13   4        0.58        0.00      9.89 o 
   3  13   4       28.23       25.46     14.49 o 
   4  13   4       92.89       91.60     21.33 o 
  -2  14   4      113.39      188.49     19.20 o 
  -1  14   4       78.13      147.97     23.80 o 
   0  14   4       79.89      266.25     25.03 o 
   1  14   4        0.00        0.00     10.21 o 
   2  14   4        3.56       25.64     16.01 o 
  -9   0   5      137.71      165.54     23.41 o 
  -7   0   5      108.27       83.46     12.08 o 
  -5   0   5        0.16        0.00      2.49 o 
  -3   0   5        4.47        8.28      2.88 o 
  -1   0   5       23.36       24.38      4.58 o 
   1   0   5        4.15       14.64      3.80 o 
   3   0   5       40.29       32.12      4.27 o 
   5   0   5        0.53        0.00      3.64 o 
   7   0   5        3.35        0.87      8.07 o 
   9   0   5        4.58        0.00     11.02 o 
 -10   1   5        5.12        0.00      9.54 o 
  -9   1   5     1680.03     1715.16     20.45 o 
  -8   1   5       30.55       60.89     12.22 o 
  -7   1   5      883.89      882.33     14.85 o 
  -6   1   5      127.79       83.20      8.42 o 
  -5   1   5       39.36       34.37      4.95 o 
  -4   1   5      242.83      228.45      3.58 o 
  -3   1   5      435.22      500.86      9.38 o 
  -2   1   5     1179.49     1014.82     12.56 o 
  -1   1   5    15459.63    16421.44    101.04 o 
   0   1   5       58.00       56.01      2.68 o 
   1   1   5       79.14      103.52      4.09 o 
   2   1   5     2121.90     2080.58     21.59 o 
   3   1   5     4867.24     5701.81     58.30 o 
   4   1   5      655.22      662.44      5.85 o 
   5   1   5       21.25       23.06      4.27 o 
   6   1   5      498.23      516.42      7.55 o 
   7   1   5      852.45      858.94     24.19 o 
   8   1   5      109.40      115.88      9.40 o 
   9   1   5       43.38       38.94     12.28 o 
  10   1   5       49.84        1.63      9.88 o 
 -10   2   5       17.46        3.57     14.95 o 
  -9   2   5     1079.21     1180.11     27.01 o 
  -8   2   5      136.61      116.36     12.96 o 
  -7   2   5      186.86      149.80     10.38 o 
  -6   2   5      232.64      204.02      7.12 o 
  -5   2   5      357.49      371.13     11.62 o 
  -4   2   5      195.66      205.20      4.09 o 
  -3   2   5       21.04       93.88      8.39 o 
  -2   2   5     5503.99     4642.67     37.97 o 
  -1   2   5     9624.51     7865.82     97.81 o 
   0   2   5     1484.05     1147.73     19.05 o 
   1   2   5     2544.27     2077.24     34.02 o 
   2   2   5     1468.30     1225.74     20.84 o 
   3   2   5      411.31      468.96     10.46 o 
   4   2   5      240.97      250.45      7.37 o 
   5   2   5       12.30       23.99      4.43 o 
   6   2   5      382.11      348.86      6.81 o 
   7   2   5       33.22       78.74     12.50 o 
   8   2   5      140.60      114.82     11.71 o 
   9   2   5      128.72       92.73     13.62 o 
  10   2   5       86.62       36.52     26.35 o 
 -10   3   5      205.56      263.14     32.29 o 
  -9   3   5      318.94      370.05     21.24 o 
  -8   3   5       98.94      145.80     21.15 o 
  -7   3   5      136.97      135.89     10.97 o 
  -6   3   5       18.65        0.00      4.87 o 
  -5   3   5        4.93        1.03      2.04 o 
  -4   3   5      100.23      105.11      6.46 o 
  -3   3   5      311.10      332.55     11.59 o 
  -2   3   5      104.39       74.46      2.55 o 
  -1   3   5      505.60      436.17     10.88 o 
   0   3   5      818.55      663.02      6.09 o 
   1   3   5      450.19      486.49     15.31 o 
   2   3   5       46.52       59.99      4.13 o 
   3   3   5       66.25       77.15      3.94 o 
   4   3   5     1753.34     1685.88     13.39 o 
   5   3   5      387.73      383.79      6.40 o 
   6   3   5       36.37       20.50      8.77 o 
   7   3   5      134.87      144.42      9.02 o 
   8   3   5        0.25        0.00     10.47 o 
   9   3   5        5.10        9.18     19.19 o 
  10   3   5       26.92       36.86     22.75 o 
 -10   4   5       92.67      126.00     26.45 o 
  -9   4   5      486.09      488.69     33.73 o 
  -8   4   5       90.05       61.23     17.24 o 
  -7   4   5       31.34        8.41     12.10 o 
  -6   4   5     1133.07     1156.99     20.88 o 
  -5   4   5     2931.71     2859.03     29.96 o 
  -4   4   5     5783.72     6468.46     38.38 o 
  -3   4   5      409.50      349.82      8.29 o 
  -2   4   5     8627.11    10230.98     49.04 o 
  -1   4   5      825.33      779.99      9.00 o 
   0   4   5     2548.82     3080.67     35.46 o 
   1   4   5     3041.74     3127.87     41.74 o 
   2   4   5      349.07      476.30      7.21 o 
   3   4   5       30.26       21.24      3.54 o 
   4   4   5     1619.63     1682.88     14.07 o 
   5   4   5      787.32      739.93      9.86 o 
   6   4   5        4.29       45.61      6.52 o 
   7   4   5        7.74       74.81      8.97 o 
   8   4   5       11.09        6.42      7.61 o 
   9   4   5      275.44      329.35     25.62 o 
  -9   5   5       80.07       98.03     19.69 o 
  -8   5   5       24.88      258.75     23.59 o 
  -7   5   5        3.44       34.53     12.16 o 
  -6   5   5       11.55       99.74     18.37 o 
  -5   5   5       13.34       19.04      8.42 o 
  -4   5   5       33.70      298.68     11.02 o 
  -3   5   5       24.58      128.03     17.83 o 
  -2   5   5       29.14     2129.76     98.05 o 
  -1   5   5        7.04        8.11      2.84 o 
   0   5   5       41.33       46.05      3.11 o 
   1   5   5       34.01      169.56     20.77 o 
   2   5   5        6.00       83.06      4.61 o 
   3   5   5       23.38       37.91      4.69 o 
   4   5   5        6.32       31.94      4.74 o 
   5   5   5       17.69       22.30      5.65 o 
   6   5   5       18.89       50.13      6.88 o 
   7   5   5        0.43       23.61      9.08 o 
   8   5   5       34.33      294.40     16.90 o 
   9   5   5       95.51      165.07     18.12 o 
  -9   6   5      209.95      198.64     25.99 o 
  -8   6   5      367.49      397.52     30.13 o 
  -7   6   5      170.33      130.18     13.06 o 
  -6   6   5     2724.52     2809.44     48.17 o 
  -5   6   5      331.47      284.15     14.29 o 
  -4   6   5       51.35       55.11      6.20 o 
  -3   6   5      223.05      194.30      5.05 o 
  -2   6   5     1499.72     1706.86     17.55 o 
  -1   6   5     3126.46     2997.54     30.44 o 
   0   6   5     2421.35     2768.43     29.88 o 
   1   6   5      501.95      490.20      5.95 o 
   2   6   5      236.22      272.61      5.22 o 
   3   6   5       95.65       60.59      5.14 o 
   4   6   5      197.78      172.40      6.33 o 
   5   6   5      163.41      121.08      6.38 o 
   6   6   5      792.06      702.62     12.74 o 
   7   6   5       21.42       27.88      9.72 o 
   8   6   5      782.98      775.76     16.70 o 
   9   6   5      217.67      259.82     18.47 o 
  -9   7   5        0.09        0.00      2.21 o 
  -8   7   5       12.40       26.29     18.17 o 
  -7   7   5       39.94       13.74     13.57 o 
  -6   7   5      657.00      949.59     15.69 o 
  -5   7   5     1286.80     1193.33     20.36 o 
  -4   7   5      988.64     1168.53     31.06 o 
  -3   7   5      240.00      260.25      7.95 o 
  -2   7   5       23.66       47.10      6.37 o 
  -1   7   5       23.11       31.17      4.46 o 
   0   7   5      280.67      393.64     12.81 o 
   1   7   5      527.71      598.84      9.94 o 
   2   7   5     1235.63     1371.10     21.78 o 
   3   7   5      114.37      111.60      5.65 o 
   4   7   5      789.14      838.69     15.94 o 
   5   7   5        4.44       15.70      6.76 o 
   6   7   5      254.44      259.20     15.13 o 
   7   7   5      193.33      175.87     12.74 o 
   8   7   5        3.37       15.08     13.14 o 
  -8   8   5        0.22        0.00     12.64 o 
  -7   8   5       11.53       23.49     13.96 o 
  -6   8   5     2423.13     2825.87     61.76 o 
  -5   8   5      580.90      644.29     13.83 o 
  -4   8   5      117.12      130.08     11.23 o 
  -3   8   5        5.62        0.00      4.72 o 
  -2   8   5       21.41       42.70      6.24 o 
  -1   8   5      210.58      264.32      7.00 o 
   0   8   5      601.68      673.11      9.98 o 
   1   8   5      149.18      154.63      6.42 o 
   2   8   5       11.47       46.95      6.34 o 
   3   8   5       26.77       54.46      6.50 o 
   4   8   5        6.18        0.00      6.08 o 
   5   8   5      257.66      211.21      9.49 o 
   6   8   5      106.96       92.43      9.41 o 
   7   8   5        0.18        0.00      9.88 o 
   8   8   5        2.22        0.00      8.29 o 
  -8   9   5      292.89      229.67     20.09 o 
  -7   9   5      496.32      458.65     24.94 o 
  -6   9   5       42.89       32.77     13.63 o 
  -5   9   5     1358.91     1297.50     22.54 o 
  -4   9   5      191.33      164.11     14.78 o 
  -3   9   5      384.07      377.58     11.10 o 
  -2   9   5      352.96      308.67     12.34 o 
  -1   9   5      102.95      127.69      6.63 o 
   0   9   5       15.06       33.05      5.79 o 
   1   9   5        0.12       11.57      5.40 o 
   2   9   5        1.33       18.91      6.87 o 
   3   9   5      438.32      435.05      9.65 o 
   4   9   5      303.57      274.31      9.03 o 
   5   9   5        8.99        0.00      5.81 o 
   6   9   5      627.53      581.55     25.21 o 
   7   9   5      331.46      308.51     15.67 o 
  -7  10   5        8.37        0.00     12.95 o 
  -6  10   5        4.86       29.88     25.69 o 
  -5  10   5        3.52       40.39     12.81 o 
  -4  10   5        0.45        7.80      8.09 o 
  -3  10   5       42.07       33.96     10.22 o 
  -2  10   5       45.56       63.76      9.64 o 
  -1  10   5        0.00       69.06      7.70 o 
   0  10   5        6.41       54.66     16.68 o 
   1  10   5        0.99      173.59     12.32 o 
   2  10   5        1.35       59.35      8.33 o 
   3  10   5       39.25      229.31     12.80 o 
   4  10   5        7.03      136.33     14.04 o 
   5  10   5        3.49       70.08     15.74 o 
   6  10   5        2.11        4.06     14.30 o 
   7  10   5        3.07        0.00     17.97 o 
  -6  11   5        8.20        1.45     19.24 o 
  -5  11   5       69.31       27.86     13.42 o 
  -4  11   5        4.80        1.34      5.99 o 
  -3  11   5        0.25        0.00      9.21 o 
  -2  11   5      185.19      180.67     12.40 o 
  -1  11   5      265.65      294.74      9.18 o 
   0  11   5      286.31      262.55     12.93 o 
   1  11   5      638.69      580.84     16.20 o 
   2  11   5      294.40      233.80     10.06 o 
   3  11   5        0.05        0.23      1.18 o 
   4  11   5        0.41       11.11     11.37 o 
   5  11   5       56.21       50.41     16.68 o 
   6  11   5      109.11      104.91     20.44 o 
  -5  12   5      124.06      150.16     17.07 o 
  -4  12   5      339.96      390.51     27.62 o 
  -3  12   5       17.85       20.27     11.04 o 
  -2  12   5       16.68       40.71     12.36 o 
  -1  12   5      460.16      493.68     28.33 o 
   0  12   5      109.16      197.05     13.29 o 
   1  12   5        5.44       27.20     10.39 o 
   2  12   5      129.10      152.37     11.08 o 
   3  12   5      199.75      171.44     14.64 o 
   4  12   5        1.62        0.00      5.10 o 
   5  12   5        9.02       31.65     26.53 o 
  -4  13   5       24.08       87.73     18.62 o 
  -3  13   5       22.71       85.28     15.95 o 
  -2  13   5        0.07        0.00      7.84 o 
  -1  13   5      158.94      143.16     15.21 o 
   0  13   5        0.00        4.51     13.47 o 
   1  13   5       11.69       12.84     11.06 o 
   2  13   5       10.21        0.00     12.35 o 
   3  13   5        9.64       15.67     15.80 o 
   4  13   5       33.48       60.61     20.73 o 
  -2  14   5      527.82      466.65     23.07 o 
  -1  14   5      516.29      459.16     24.58 o 
   0  14   5      865.73      733.65     15.82 o 
   1  14   5        2.15        0.00     12.52 o 
 -10   0   6       35.66        9.12     26.05 o 
  -8   0   6     1044.44     1070.79     27.25 o 
  -6   0   6        8.11        2.59     10.68 o 
  -4   0   6    19160.90    24765.14    390.36 o 
  -2   0   6       61.93       97.46      3.00 o 
   0   0   6     8100.24     8473.12     20.05 o 
   2   0   6        7.51        8.85      3.69 o 
   4   0   6     2796.88     3211.28     43.20 o 
   6   0   6       32.62       52.21      9.26 o 
   8   0   6     1268.83     1361.42     21.35 o 
  10   0   6        0.03        0.00     11.58 o 
 -10   1   6       75.27       51.94     16.26 o 
  -9   1   6      140.97      147.22     14.70 o 
  -8   1   6       20.20       16.57     12.42 o 
  -7   1   6        0.33        0.00      8.27 o 
  -6   1   6       13.85        6.88      8.38 o 
  -5   1   6      148.63      116.49      4.94 o 
  -4   1   6       13.73      175.88      4.42 o 
  -3   1   6      713.38      579.97      8.94 o 
  -2   1   6       21.85       35.70      2.84 o 
  -1   1   6      419.04      288.47      3.49 o 
   0   1   6        4.02        5.88      3.05 o 
   1   1   6       29.96       26.36      2.57 o 
   2   1   6        4.29      137.48     14.38 o 
   3   1   6       24.77       23.63      2.87 o 
   4   1   6       98.39      115.77      4.04 o 
   5   1   6        0.09        0.00      1.54 o 
   6   1   6      178.15      191.38      6.37 o 
   7   1   6      154.94      133.14      8.07 o 
   8   1   6       76.17       58.16      9.03 o 
   9   1   6       25.37        1.91      5.19 o 
  10   1   6        5.29        0.00     11.21 o 
 -10   2   6      105.54       83.48     17.24 o 
  -9   2   6      298.39      339.86     27.90 o 
  -8   2   6      284.99      383.24     16.10 o 
  -7   2   6       12.49       12.71     10.49 o 
  -6   2   6       39.65       51.68      8.74 o 
  -5   2   6        5.04        3.75      5.38 o 
  -4   2   6      794.06      857.10     11.69 o 
  -3   2   6     6211.41     5861.91     49.88 o 
  -2   2   6    13603.79    13547.61     44.44 o 
  -1   2   6     7742.65     5884.54     29.65 o 
   0   2   6     1200.05     1136.76     28.23 o 
   1   2   6     3517.25     2913.49     45.13 o 
   2   2   6    16102.27    16201.73     41.58 o 
   3   2   6     5598.82     5257.20     25.04 o 
   4   2   6      906.05     1059.77      6.27 o 
   5   2   6        7.84        0.00      2.85 o 
   6   2   6      336.92      342.65      6.81 o 
   7   2   6      141.66      133.11      8.47 o 
   8   2   6       43.57       56.51      9.80 o 
   9   2   6        2.70        0.00      6.76 o 
  10   2   6       80.65       64.92     22.56 o 
 -10   3   6      652.20      609.46     29.47 o 
  -9   3   6      690.22      632.18     21.43 o 
  -8   3   6      137.80      154.60     13.90 o 
  -7   3   6       43.56       28.80     10.24 o 
  -6   3   6       12.50        1.92      3.34 o 
  -5   3   6       55.70       61.41      6.59 o 
  -4   3   6     1995.08     2076.27     30.19 o 
  -3   3   6     5946.88     6528.05     46.81 o 
  -2   3   6       18.40       37.28      3.55 o 
  -1   3   6      871.88      889.26      8.50 o 
   0   3   6     2397.97     2064.81     19.57 o 
   1   3   6     8372.64     7831.47     68.29 o 
   2   3   6      731.37      813.12     10.98 o 
   3   3   6     2651.38     2950.49     21.92 o 
   4   3   6      250.68      345.70      8.78 o 
   5   3   6      390.96      410.99      6.60 o 
   6   3   6      267.54      224.66      7.06 o 
   7   3   6       11.34        3.80      9.73 o 
   8   3   6      155.93      132.11     11.97 o 
   9   3   6       37.37       55.65     18.10 o 
  -9   4   6      231.76      297.87     22.11 o 
  -8   4   6        9.10        0.00     10.91 o 
  -7   4   6       12.71       12.31     12.72 o 
  -6   4   6       32.00       84.05      9.49 o 
  -5   4   6      369.38      471.30     18.73 o 
  -4   4   6      262.86      368.92     18.86 o 
  -3   4   6      473.58      535.99     15.53 o 
  -2   4   6      203.98      194.14     15.59 o 
  -1   4   6      285.59      284.23     14.56 o 
   0   4   6      518.62      398.30     11.43 o 
   1   4   6      411.45      589.87     17.60 o 
   2   4   6        0.00        0.20      2.57 o 
   3   4   6        7.23       16.43      3.86 o 
   4   4   6      153.65      172.57      4.69 o 
   5   4   6       84.37      146.29      5.88 o 
   6   4   6       87.05       74.72      7.39 o 
   7   4   6       92.67      128.00      9.42 o 
   8   4   6      121.82      116.93     12.16 o 
   9   4   6      254.40      470.45     22.74 o 
  -9   5   6      833.13      924.92     48.68 o 
  -8   5   6     1051.51      994.82     60.98 o 
  -7   5   6     1586.52     1699.71     23.93 o 
  -6   5   6     1581.38     1452.97     36.13 o 
  -5   5   6      418.84      435.77     10.75 o 
  -4   5   6     3105.63     3009.80     41.91 o 
  -3   5   6     3120.38     3526.51     30.80 o 
  -2   5   6    13413.28    12989.65     72.45 o 
  -1   5   6        2.63       18.99      3.08 o 
   0   5   6        3.79       29.24      2.86 o 
   1   5   6    13379.94    14702.86     59.60 o 
   2   5   6       45.03       61.76      4.38 o 
   3   5   6     1423.04     1818.93     15.04 o 
   4   5   6      184.72      184.94      5.47 o 
   5   5   6      664.41      683.18      9.22 o 
   6   5   6       28.85       49.56      6.68 o 
   7   5   6     1510.57     1449.36     14.90 o 
   8   5   6      955.37      824.27     17.31 o 
   9   5   6      365.57      476.69     17.30 o 
  -9   6   6        1.59       34.47     20.85 o 
  -8   6   6       31.73       33.25     17.59 o 
  -7   6   6        3.60        0.00      9.00 o 
  -6   6   6      439.91      451.07     13.07 o 
  -5   6   6      223.58      310.52      9.50 o 
  -4   6   6        4.22        0.00      4.97 o 
  -3   6   6       46.52       58.91      6.05 o 
  -2   6   6        3.14       38.69      6.70 o 
  -1   6   6      115.15      187.14     17.13 o 
   0   6   6      790.46      694.44     21.28 o 
   1   6   6      250.01      315.29     10.52 o 
   2   6   6        8.55        9.67      4.75 o 
   3   6   6        5.54        2.95      3.97 o 
   4   6   6       97.94       67.84      6.26 o 
   5   6   6        0.94        1.89      4.18 o 
   6   6   6       18.97       15.83      6.76 o 
   7   6   6       91.51       71.98     10.33 o 
   8   6   6       96.26      132.82     15.05 o 
   9   6   6       22.53      121.24     18.06 o 
  -9   7   6      181.46      141.43     22.96 o 
  -8   7   6      121.04      104.06     18.60 o 
  -7   7   6        1.72        0.00     15.64 o 
  -6   7   6     1564.52     1555.16     18.48 o 
  -5   7   6      519.00      587.25     28.57 o 
  -4   7   6     1937.78     1757.07     18.02 o 
  -3   7   6      374.78      365.06      7.63 o 
  -2   7   6      179.82      144.39      5.49 o 
  -1   7   6      238.21      253.71     11.25 o 
   0   7   6     1279.13     1213.59     22.33 o 
   1   7   6     1011.12     1046.92     10.58 o 
   2   7   6      535.07      542.37      9.32 o 
   3   7   6       16.37       26.03      5.29 o 
   4   7   6     1437.33     1193.56     24.29 o 
   5   7   6      406.83      337.79     12.43 o 
   6   7   6      707.78      653.98     25.11 o 
   7   7   6      241.13      239.98     12.37 o 
   8   7   6      320.19      299.61     24.90 o 
  -8   8   6       45.77       33.99     20.44 o 
  -7   8   6      237.51      207.21     15.81 o 
  -6   8   6     3739.54     3664.35     26.37 o 
  -5   8   6     2075.08     2079.50     31.30 o 
  -4   8   6       88.60       65.00      8.54 o 
  -3   8   6       53.43       34.36      6.77 o 
  -2   8   6      122.65      104.49      6.73 o 
  -1   8   6      314.35      294.31      7.45 o 
   0   8   6      469.06      384.40     10.39 o 
   1   8   6      787.86      764.59      9.18 o 
   2   8   6       76.19       85.41      6.31 o 
   3   8   6      355.17      322.71      7.17 o 
   4   8   6      226.98      166.76      7.62 o 
   5   8   6       10.07       68.90      7.13 o 
   6   8   6      126.09      111.73      9.70 o 
   7   8   6       17.76       14.12      9.06 o 
   8   8   6        1.55        0.00      9.32 o 
  -8   9   6       82.99      179.12     20.19 o 
  -7   9   6       26.19       94.32     17.61 o 
  -6   9   6      243.77      219.18     15.41 o 
  -5   9   6       42.29      106.87     17.58 o 
  -4   9   6        0.01        0.00      5.71 o 
  -3   9   6       14.96       43.97      9.82 o 
  -2   9   6        5.94       12.20      8.24 o 
  -1   9   6        4.47        8.64      6.05 o 
   0   9   6       10.89       18.61      5.88 o 
   1   9   6       37.88       30.72      6.76 o 
   2   9   6       41.72       98.56      7.78 o 
   3   9   6        0.74       13.48      7.72 o 
   4   9   6      304.83      293.86     14.71 o 
   5   9   6        0.22        0.00      5.55 o 
   6   9   6      108.93      151.65     14.13 o 
   7   9   6       19.14       38.77     13.51 o 
  -7  10   6        1.10        0.00     13.02 o 
  -6  10   6      166.74      144.49     19.48 o 
  -5  10   6      160.62      138.31     13.51 o 
  -4  10   6       23.41        8.60     10.84 o 
  -3  10   6       10.29        0.00      6.65 o 
  -2  10   6       50.79       56.63      9.81 o 
  -1  10   6      736.93      594.62      9.17 o 
   0  10   6     1093.86      989.65     21.16 o 
   1  10   6     2420.09     2194.14     29.61 o 
   2  10   6      165.63      146.86      9.08 o 
   3  10   6      224.46      195.40     11.45 o 
   4  10   6      110.73      114.83     10.05 o 
   5  10   6      156.34      146.26     11.67 o 
   6  10   6        9.79        0.69      4.42 o 
   7  10   6       22.11        4.73     11.48 o 
  -6  11   6        1.61        0.00      6.78 o 
  -5  11   6        2.10        0.00     12.21 o 
  -4  11   6        0.65        0.39      7.32 o 
  -3  11   6        0.22        0.00     10.07 o 
  -2  11   6      102.36      129.26     16.74 o 
  -1  11   6      155.06      305.87     12.75 o 
   0  11   6       24.13       54.34      9.31 o 
   1  11   6       40.35       53.66      9.10 o 
   2  11   6       34.80       72.87      9.72 o 
   3  11   6        2.37        0.00      7.50 o 
   4  11   6       89.41       75.33     13.38 o 
   5  11   6        0.00        0.00     16.97 o 
   6  11   6        1.02        3.50     12.24 o 
  -5  12   6      239.51      221.63     17.88 o 
  -4  12   6        2.53       49.01     14.35 o 
  -3  12   6        6.21        0.00     16.45 o 
  -2  12   6      190.16      176.09     14.26 o 
  -1  12   6      427.51      413.57     13.66 o 
   0  12   6      978.32     1089.03     20.00 o 
   1  12   6       30.93        8.47      7.20 o 
   2  12   6        4.41        0.16      2.09 o 
   3  12   6       84.52       49.31     11.99 o 
   4  12   6        0.01        0.00     12.47 o 
   5  12   6      111.72       78.24     21.47 o 
  -4  13   6        0.05       51.93     21.60 o 
  -3  13   6        4.39       27.16     15.52 o 
  -2  13   6        0.69        0.00      9.78 o 
  -1  13   6       12.59       22.11     13.37 o 
   0  13   6        8.87        5.42     10.86 o 
   1  13   6        6.81       18.05     11.10 o 
   2  13   6        0.21        0.00      6.28 o 
   3  13   6      158.47      133.02     17.10 o 
   4  13   6      433.20      425.79     34.45 o 
  -1  14   6       46.98       43.52     17.41 o 
   0  14   6       81.17      153.89     18.79 o 
   1  14   6        4.63        0.00     12.66 o 
  -9   0   7       31.93       28.81     20.89 o 
  -7   0   7      194.62      157.62     16.33 o 
  -5   0   7       88.76      111.61      8.11 o 
  -3   0   7       74.23       92.28      4.86 o 
  -1   0   7        8.95        3.78      2.75 o 
   1   0   7        0.93        6.52      4.34 o 
   3   0   7      111.67      178.03      4.73 o 
   5   0   7       10.07       10.02      5.83 o 
   7   0   7       77.03       36.94     10.45 o 
   9   0   7       19.65        5.93     14.50 o 
 -10   1   7        4.47       20.69     16.24 o 
  -9   1   7        0.34        0.00      8.88 o 
  -8   1   7     1126.59     1039.85     18.58 o 
  -7   1   7     1190.41     1261.75     21.52 o 
  -6   1   7      227.63      186.63     11.03 o 
  -5   1   7     1603.19     1925.40     24.92 o 
  -4   1   7     3877.56     4573.33     54.43 o 
  -3   1   7     7694.02     9727.83     86.89 o 
  -2   1   7        2.59       10.55      2.72 o 
  -1   1   7       52.75       41.07      2.65 o 
   0   1   7       26.65       20.50      3.28 o 
   1   1   7        9.87       16.88      2.74 o 
   2   1   7     9724.94     9138.16     37.54 o 
   3   1   7     6248.82     7215.39     32.79 o 
   4   1   7      798.15      863.68     11.52 o 
   5   1   7       22.91       18.10      4.49 o 
   6   1   7      143.02      121.18      6.19 o 
   7   1   7       86.55       94.93      7.24 o 
   8   1   7        2.54        0.00      7.10 o 
   9   1   7      135.32      124.07     14.76 o 
  10   1   7       29.86       16.86     20.16 o 
 -10   2   7      326.48      325.10     19.15 o 
  -9   2   7       88.28       86.62     15.74 o 
  -8   2   7     1705.59     1752.95     37.90 o 
  -7   2   7      195.84      136.28     10.24 o 
  -6   2   7        1.68        0.00      4.33 o 
  -5   2   7       41.49       34.82      5.17 o 
  -4   2   7       33.58       46.99      4.64 o 
  -3   2   7     1800.98     1692.55     31.00 o 
  -2   2   7     2109.49     1753.65     19.80 o 
  -1   2   7      577.51      506.24     14.31 o 
   0   2   7       15.71       26.55      2.91 o 
   1   2   7      767.34      736.50      7.17 o 
   2   2   7     9603.92     8131.68     40.68 o 
   3   2   7     2268.29     2313.31     21.73 o 
   4   2   7      546.15      569.24      5.89 o 
   5   2   7       19.45       23.09      4.62 o 
   6   2   7      300.44      293.97      6.76 o 
   7   2   7      422.99      411.25     20.24 o 
   8   2   7       58.02       75.17     10.12 o 
   9   2   7       41.33       66.74     13.24 o 
 -10   3   7      191.95      254.18     25.19 o 
  -9   3   7       76.79       88.82     19.86 o 
  -8   3   7      362.16      415.61     16.91 o 
  -7   3   7        1.56        0.00      6.29 o 
  -6   3   7       24.75       16.78      8.21 o 
  -5   3   7       88.78       87.51      6.05 o 
  -4   3   7     1415.28     1457.21     18.49 o 
  -3   3   7     5324.18     5607.19     44.76 o 
  -2   3   7      856.22      823.91     10.40 o 
  -1   3   7      908.49      949.14     27.11 o 
   0   3   7      661.71      511.62     15.89 o 
   1   3   7     1367.04     1280.96     43.14 o 
   2   3   7     2612.76     2605.22     40.12 o 
   3   3   7     1925.48     1931.57     20.80 o 
   4   3   7      104.19      110.14      4.26 o 
   5   3   7       44.19       31.84      5.57 o 
   6   3   7      209.20      181.17      8.70 o 
   7   3   7       66.06       77.58      7.84 o 
   8   3   7       13.23       19.84     10.02 o 
   9   3   7      273.40      307.46     29.77 o 
  -9   4   7       80.20       94.32     20.16 o 
  -8   4   7      151.62      122.43     18.22 o 
  -7   4   7      600.96      553.25     23.77 o 
  -6   4   7     1307.21     1400.01     27.86 o 
  -5   4   7      908.86      940.32     10.22 o 
  -4   4   7     1006.91     1094.40     10.54 o 
  -3   4   7     4328.21     4541.00     45.28 o 
  -2   4   7     1041.19     1124.28     14.58 o 
  -1   4   7    11059.29    10697.33     39.45 o 
   0   4   7        9.65       56.78      4.44 o 
   1   4   7      239.47      273.43     10.83 o 
   2   4   7       35.12       51.40      4.53 o 
   3   4   7      359.98      316.45      7.52 o 
   4   4   7      765.31      777.90      6.40 o 
   5   4   7     1837.51     1800.05     16.79 o 
   6   4   7      133.35      157.08      7.00 o 
   7   4   7      513.24      477.01     13.81 o 
   8   4   7       27.15       67.88     11.73 o 
   9   4   7     3072.37     2802.60     52.39 o 
  -9   5   7       11.62       18.96     17.80 o 
  -8   5   7        8.94       56.48     17.80 o 
  -7   5   7       34.88       89.73     15.61 o 
  -6   5   7      120.73      218.30     12.31 o 
  -5   5   7        0.55        0.00      6.46 o 
  -4   5   7        0.04      213.00      7.20 o 
  -3   5   7       27.80       40.09      7.63 o 
  -2   5   7       29.78      246.89     30.48 o 
  -1   5   7        9.37       64.67      5.21 o 
   0   5   7      172.05      186.71      4.54 o 
   1   5   7        4.25       44.63      6.18 o 
   2   5   7        8.88       48.93      5.33 o 
   3   5   7        0.01       10.69      5.17 o 
   4   5   7        0.17       10.04      4.77 o 
   5   5   7        5.05       15.27      5.96 o 
   6   5   7       18.67       46.94      6.85 o 
   7   5   7        1.57        5.28      5.80 o 
   8   5   7        0.25        4.74      8.10 o 
   9   5   7      228.63      323.80     19.54 o 
  -9   6   7       93.45      102.40     21.74 o 
  -8   6   7      179.18      181.02     22.99 o 
  -7   6   7        2.87        0.00      3.88 o 
  -6   6   7     1999.37     2209.79     49.85 o 
  -5   6   7     1280.52     1158.02     14.23 o 
  -4   6   7        0.51        0.00      4.42 o 
  -3   6   7      757.87      829.40      8.71 o 
  -2   6   7     1393.08     1570.97     12.03 o 
  -1   6   7      444.11      552.99      8.36 o 
   0   6   7     4458.87     4803.21     57.16 o 
   1   6   7      243.44      290.75      7.03 o 
   2   6   7     1205.24     1350.27      9.45 o 
   3   6   7       10.66        9.05      4.97 o 
   4   6   7      858.96      867.32     16.62 o 
   5   6   7      334.06      274.42      7.19 o 
   6   6   7       86.40       94.98      7.54 o 
   7   6   7        1.21        0.00      3.41 o 
   8   6   7     1169.09     1145.83     20.43 o 
   9   6   7     1561.30     1353.45     25.72 o 
  -8   7   7       35.77       41.41     18.07 o 
  -7   7   7      259.13      251.09     23.22 o 
  -6   7   7       19.55       81.95     13.25 o 
  -5   7   7       55.84      210.02     15.13 o 
  -4   7   7      978.67     1173.23     17.76 o 
  -3   7   7       16.43        6.18      3.73 o 
  -2   7   7      384.90      405.46      8.32 o 
  -1   7   7      547.98      509.79     15.32 o 
   0   7   7      882.98     1154.78     19.39 o 
   1   7   7      132.55      146.98      4.95 o 
   2   7   7       12.34       14.05      4.98 o 
   3   7   7       23.95       27.84      5.82 o 
   4   7   7        9.52      143.91      7.54 o 
   5   7   7      622.42      500.09     14.73 o 
   6   7   7       19.72       69.79      8.15 o 
   7   7   7       24.11       22.99     12.22 o 
   8   7   7      210.94      269.79     23.70 o 
  -8   8   7       95.46       87.76     20.03 o 
  -7   8   7       19.28       11.51     11.24 o 
  -6   8   7      318.50      394.79     18.23 o 
  -5   8   7      669.74      807.62     20.76 o 
  -4   8   7       91.16       60.51      8.39 o 
  -3   8   7        2.58        0.00      4.32 o 
  -2   8   7      134.84      109.21      7.91 o 
  -1   8   7       33.97       29.59      6.19 o 
   0   8   7       35.72       37.58      5.40 o 
   1   8   7      212.29      184.87      7.40 o 
   2   8   7       88.56       63.20      6.15 o 
   3   8   7      203.18      178.07      7.47 o 
   4   8   7      238.37      246.37      7.75 o 
   5   8   7      443.55      508.88     21.74 o 
   6   8   7        2.95       18.12      7.89 o 
   7   8   7        3.34        0.00      5.36 o 
   8   8   7       10.09        4.13     12.35 o 
  -7   9   7      353.05      297.84     23.65 o 
  -6   9   7       27.16       67.46     14.05 o 
  -5   9   7       85.83      109.49     11.32 o 
  -4   9   7      172.55      182.38     10.84 o 
  -3   9   7      911.09      912.49     13.38 o 
  -2   9   7      103.67       68.11      9.39 o 
  -1   9   7      286.07      249.39      8.44 o 
   0   9   7       24.89        9.79      6.53 o 
   1   9   7      324.27      301.50      8.48 o 
   2   9   7      416.18      409.42      9.67 o 
   3   9   7      448.28      380.51      9.42 o 
   4   9   7        2.56      104.13     10.62 o 
   5   9   7      116.96      100.75      8.64 o 
   6   9   7       20.14       45.10     10.83 o 
   7   9   7      101.92       84.26     11.77 o 
  -7  10   7        6.77       29.78     17.62 o 
  -6  10   7        0.17       34.54     18.51 o 
  -5  10   7        1.96        0.00      5.35 o 
  -4  10   7       17.62        3.39      9.48 o 
  -3  10   7        5.97        7.61      6.03 o 
  -2  10   7       16.42        1.24      6.91 o 
  -1  10   7       13.59      149.20      9.06 o 
   0  10   7       10.03       27.34      7.75 o 
   1  10   7       19.73      168.83     10.41 o 
   2  10   7        0.46        0.00      6.22 o 
   3  10   7        0.11        0.00      7.11 o 
   4  10   7        0.05        0.00      3.89 o 
   5  10   7       19.25       16.08     10.11 o 
   6  10   7       12.00        0.00     13.77 o 
   7  10   7        3.21        0.00     18.67 o 
  -6  11   7       11.34        0.00     14.71 o 
  -5  11   7        4.76        0.00     11.18 o 
  -4  11   7        1.69        0.00     10.30 o 
  -3  11   7       61.52       63.05     10.69 o 
  -2  11   7      803.80      695.77     17.77 o 
  -1  11   7     2025.19     1980.37     46.91 o 
   0  11   7       70.09       66.07      9.05 o 
   1  11   7       51.95       40.55      8.92 o 
   2  11   7       95.78       79.02      9.79 o 
   3  11   7       12.15        0.00      8.74 o 
   4  11   7      180.17      166.53     12.04 o 
   5  11   7       55.01       37.37     20.29 o 
   6  11   7        8.56        0.00     26.80 o 
  -5  12   7       31.62       41.42     16.00 o 
  -4  12   7       38.91       45.61     15.86 o 
  -3  12   7       61.26       57.20     17.50 o 
  -2  12   7       34.08       12.07     14.02 o 
  -1  12   7        0.45       38.26     13.03 o 
   0  12   7      412.04      417.99     16.38 o 
   1  12   7        0.29       29.25     10.15 o 
   2  12   7        0.05        4.18      8.63 o 
   3  12   7        2.81        0.00      6.04 o 
   4  12   7        0.10        2.48     10.88 o 
   5  12   7       52.41       69.59     31.93 o 
  -4  13   7      106.89      147.49     50.84 o 
  -3  13   7       85.05      128.39     14.73 o 
  -2  13   7        0.10        0.00     14.17 o 
  -1  13   7        1.43        0.00      6.97 o 
   0  13   7       18.95       42.37     13.74 o 
   1  13   7       62.74       84.60     12.75 o 
   2  13   7        8.15       23.01     12.08 o 
   3  13   7       81.23       72.19     16.51 o 
  -1  14   7       62.51       38.39     16.79 o 
   0  14   7      343.09      263.03     19.18 o 
   1  14   7        7.39        0.00      5.39 o 
 -10   0   8     1827.53     1841.35     37.33 o 
  -8   0   8     2203.61     2187.92     34.45 o 
  -6   0   8       70.90       83.43     13.69 o 
  -4   0   8       12.95       25.72      5.02 o 
  -2   0   8     1270.90     1237.23     22.09 o 
   0   0   8      191.86      179.84      3.89 o 
   2   0   8      476.49      616.52      6.77 o 
   4   0   8     1711.95     2158.74     31.64 o 
   6   0   8     1219.15     1235.98     12.61 o 
   8   0   8        1.31        0.00      6.15 o 
 -10   1   8       35.05       47.91     16.63 o 
  -9   1   8        8.61        0.00     10.93 o 
  -8   1   8      693.01      761.37     14.67 o 
  -7   1   8      251.26      171.15     10.59 o 
  -6   1   8      148.73      168.99     10.09 o 
  -5   1   8       21.85       27.62      5.43 o 
  -4   1   8       12.45       56.99      6.78 o 
  -3   1   8       31.17       39.32      4.31 o 
  -2   1   8      146.26      200.95     10.79 o 
  -1   1   8      181.14      125.91      2.95 o 
   0   1   8       10.85       13.78      2.67 o 
   1   1   8       62.75       54.30      2.83 o 
   2   1   8      898.97     1429.87     28.11 o 
   3   1   8       96.30       96.24      3.69 o 
   4   1   8       33.57       70.47      6.06 o 
   5   1   8        4.13        3.82      3.67 o 
   6   1   8        0.28        6.32      5.77 o 
   7   1   8      135.63      113.77      7.57 o 
   8   1   8        3.46        1.76      5.30 o 
   9   1   8       15.98       19.09     13.21 o 
 -10   2   8      128.18      122.39     18.24 o 
  -9   2   8      153.15      137.33     16.05 o 
  -8   2   8     2064.08     2174.79     33.19 o 
  -7   2   8        6.65       19.19     11.98 o 
  -6   2   8       15.31       14.78      7.86 o 
  -5   2   8      726.70      676.06     11.56 o 
  -4   2   8      280.16      259.91      5.46 o 
  -3   2   8      104.70      181.57      9.82 o 
  -2   2   8      209.98      257.27      7.17 o 
  -1   2   8        0.42        1.76      1.34 o 
   0   2   8     1765.27     1695.32     23.76 o 
   1   2   8       95.67       79.07      3.08 o 
   2   2   8     4357.29     4813.91     61.20 o 
   3   2   8      485.96      575.88     12.82 o 
   4   2   8      786.10      835.91     12.03 o 
   5   2   8       56.10       60.99      4.92 o 
   6   2   8      382.52      392.49      7.81 o 
   7   2   8      390.16      408.34     14.24 o 
   8   2   8       60.76       78.49      9.27 o 
   9   2   8       25.11       29.83     19.49 o 
 -10   3   8      150.81      139.43     22.66 o 
  -9   3   8       45.59       14.23     17.57 o 
  -8   3   8     1821.57     1836.73     31.73 o 
  -7   3   8      193.40      206.39     11.24 o 
  -6   3   8      100.93      113.40      9.26 o 
  -5   3   8      107.19      110.85      6.47 o 
  -4   3   8      226.95      304.99     10.20 o 
  -3   3   8     4726.35     4984.23     16.30 o 
  -2   3   8     3576.64     3504.93     35.35 o 
  -1   3   8     9187.07     9020.36     44.65 o 
   0   3   8       52.16       83.55      5.94 o 
   1   3   8      465.23      660.61      9.69 o 
   2   3   8     2455.00     2456.26     65.68 o 
   3   3   8       26.93      219.25      9.20 o 
   4   3   8       14.37       25.56      4.05 o 
   5   3   8      215.65      195.66      6.19 o 
   6   3   8        4.60        4.22      5.29 o 
   7   3   8      416.01      414.39      8.97 o 
   8   3   8      176.40      154.49     11.18 o 
   9   3   8       64.66       84.15     21.11 o 
  -9   4   8       69.60       81.28     19.72 o 
  -8   4   8        2.78        0.00      8.71 o 
  -7   4   8       30.37       36.33     15.84 o 
  -6   4   8       77.95       64.41     12.78 o 
  -5   4   8        1.15        0.00      8.37 o 
  -4   4   8      106.45       94.99      5.33 o 
  -3   4   8      207.00      336.39     17.33 o 
  -2   4   8      567.49      457.93      6.01 o 
  -1   4   8     1342.89     1898.85     45.14 o 
   0   4   8      579.62      560.75     14.39 o 
   1   4   8      293.88      582.27     16.01 o 
   2   4   8      157.20      193.75      6.63 o 
   3   4   8        0.13       19.61      4.46 o 
   4   4   8      119.68      112.82      4.79 o 
   5   4   8      342.44      427.44      6.67 o 
   6   4   8       37.68       23.88      6.64 o 
   7   4   8       52.36       60.20      8.49 o 
   8   4   8       31.90       26.91     12.82 o 
   9   4   8      293.00      532.00     32.53 o 
  -9   5   8       30.42       13.01     20.36 o 
  -8   5   8      335.90      330.49     35.23 o 
  -7   5   8     1845.89     1896.12     67.22 o 
  -6   5   8      725.52      631.15     17.96 o 
  -5   5   8      594.62      596.04     13.17 o 
  -4   5   8     1720.55     1625.52     27.38 o 
  -3   5   8       62.78      112.09      5.55 o 
  -2   5   8      649.71      644.84     11.69 o 
  -1   5   8    14022.83    16432.89    136.85 o 
   0   5   8     3183.75     3013.74     35.68 o 
   1   5   8     3074.67     3562.78     38.89 o 
   2   5   8     2671.16     2708.68     34.79 o 
   3   5   8     1294.95     1513.79     24.80 o 
   4   5   8      232.80      245.78      6.27 o 
   5   5   8      745.08      788.39      8.84 o 
   6   5   8      765.49      652.80     12.02 o 
   7   5   8       15.35        0.00      2.96 o 
   8   5   8       33.67        9.93      8.57 o 
   9   5   8      214.37      251.27     15.12 o 
  -9   6   8        8.28        4.31     20.32 o 
  -8   6   8        0.70        0.52      8.99 o 
  -7   6   8      114.01      133.95     15.39 o 
  -6   6   8       12.18       38.01     14.39 o 
  -5   6   8       38.41      141.82     14.79 o 
  -4   6   8        8.79        0.00      3.91 o 
  -3   6   8      298.02      368.42      9.86 o 
  -2   6   8      133.76      149.12      4.81 o 
  -1   6   8      190.12      303.25      5.80 o 
   0   6   8       67.99       61.45      5.88 o 
   1   6   8      452.03      764.78     28.79 o 
   2   6   8      250.67      274.47      8.42 o 
   3   6   8        0.30        1.16      3.62 o 
   4   6   8       71.37       64.67      5.57 o 
   5   6   8      167.90      179.02      7.44 o 
   6   6   8       42.14       66.20      7.51 o 
   7   6   8        0.21        0.00      6.09 o 
   8   6   8       22.25       66.15     20.73 o 
   9   6   8      106.00      192.51     19.97 o 
  -8   7   8       31.32       11.39     17.52 o 
  -7   7   8     1283.13     1373.76     32.60 o 
  -6   7   8       74.67       80.33     14.49 o 
  -5   7   8     4540.47     4517.94     25.92 o 
  -4   7   8     1532.60     1316.68     14.37 o 
  -3   7   8        1.58        0.94      3.36 o 
  -2   7   8      333.20      328.18      6.80 o 
  -1   7   8     1824.33     1851.68     33.52 o 
   0   7   8     2019.44     2040.50     29.52 o 
   1   7   8        8.74       24.89      5.19 o 
   2   7   8       36.56       32.00      5.17 o 
   3   7   8        0.12        0.00      4.17 o 
   4   7   8      937.43      867.45     21.31 o 
   5   7   8       30.33       44.43      7.18 o 
   6   7   8       42.31       40.39      7.74 o 
   7   7   8       53.55       27.42     11.50 o 
   8   7   8      224.19      219.96     17.15 o 
  -8   8   8       85.79       62.79     19.55 o 
  -7   8   8       51.14       45.37     14.31 o 
  -6   8   8      594.19      602.21     19.51 o 
  -5   8   8      911.96      973.57     22.35 o 
  -4   8   8      167.50      149.66      8.78 o 
  -3   8   8       33.63       27.06      6.98 o 
  -2   8   8       22.43       16.52      6.86 o 
  -1   8   8       11.15       22.68      5.66 o 
   0   8   8       17.33       11.10      5.92 o 
   1   8   8      623.47      575.02      8.96 o 
   2   8   8        0.80        1.68      3.59 o 
   3   8   8      146.68      145.46      6.79 o 
   4   8   8      535.95      446.08      9.30 o 
   5   8   8     3536.14     3171.26     74.34 o 
   6   8   8        1.39       12.13      7.74 o 
   7   8   8      241.20      189.55     17.22 o 
   8   8   8       59.32       48.92     14.53 o 
  -7   9   8       43.28       77.38     17.17 o 
  -6   9   8       29.41       26.30     13.88 o 
  -5   9   8      333.11      359.86     13.94 o 
  -4   9   8       87.45      143.88     11.02 o 
  -3   9   8      177.86      182.66     10.54 o 
  -2   9   8        1.67        8.75      8.51 o 
  -1   9   8        5.54       16.26      8.24 o 
   0   9   8        2.03        0.00      6.02 o 
   1   9   8        0.02       19.42      7.06 o 
   2   9   8       84.94       56.08      7.91 o 
   3   9   8       15.66       50.99      8.49 o 
   4   9   8      139.95      133.57      8.38 o 
   5   9   8       18.29       22.86      7.26 o 
   6   9   8       43.85       72.86      9.78 o 
   7   9   8        8.04        0.00      4.62 o 
  -7  10   8      304.19      233.86     20.33 o 
  -6  10   8      597.73      527.08     21.83 o 
  -5  10   8       11.50       19.75     13.81 o 
  -4  10   8      140.93      139.89     11.87 o 
  -3  10   8       90.47       74.04      9.99 o 
  -2  10   8       28.91       23.56     10.48 o 
  -1  10   8      864.18      699.63     26.71 o 
   0  10   8        1.53        0.00      8.42 o 
   1  10   8       10.92       29.97      7.76 o 
   2  10   8       54.19       38.09      8.03 o 
   3  10   8       10.12        0.00      7.14 o 
   4  10   8        3.21        0.00      6.75 o 
   5  10   8      133.63       87.67     11.05 o 
   6  10   8        2.14        0.00      3.63 o 
  -6  11   8        0.02        6.72     30.61 o 
  -5  11   8       10.31        0.00      9.22 o 
  -4  11   8        0.05        0.00     10.94 o 
  -3  11   8       84.39       78.20     12.56 o 
  -2  11   8       75.91      163.21     15.48 o 
  -1  11   8       89.58      138.46     11.33 o 
   0  11   8       88.93      141.46     13.51 o 
   1  11   8        1.67       46.13      9.41 o 
   2  11   8       13.59       29.28      9.17 o 
   3  11   8        3.93        0.00      8.78 o 
   4  11   8       30.43       90.61     11.31 o 
   5  11   8        4.60        0.00     11.41 o 
   6  11   8        8.49        0.00     21.21 o 
  -5  12   8        8.79        4.01     18.83 o 
  -4  12   8        6.23       25.30     15.52 o 
  -3  12   8       45.87       10.67     24.45 o 
  -2  12   8        5.11       27.80     11.09 o 
  -1  12   8       35.84       21.99     12.91 o 
   0  12   8        2.58       57.79     10.51 o 
   1  12   8      284.35      263.42     13.90 o 
   2  12   8       21.58       47.56     10.47 o 
   3  12   8       79.84       70.05     11.95 o 
   4  12   8        7.61       18.23     11.81 o 
   5  12   8        9.47        3.84     20.52 o 
  -3  13   8      193.16      199.86     16.29 o 
  -2  13   8        9.13       24.76     12.96 o 
  -1  13   8       26.47        5.58     10.05 o 
   0  13   8      188.10      171.83     15.37 o 
   1  13   8      253.66      216.61     14.24 o 
   2  13   8      301.76      308.08     15.77 o 
   3  13   8        0.21        0.35      8.87 o 
  -9   0   9       13.00       23.89     18.61 o 
  -7   0   9       44.36       65.42     15.01 o 
  -5   0   9        9.31        9.14     13.69 o 
  -3   0   9       90.29      116.49      3.98 o 
  -1   0   9       22.31       20.42      2.75 o 
   1   0   9       11.01        9.32      2.83 o 
   3   0   9      300.22      290.15     13.58 o 
   5   0   9       39.78       40.39      6.49 o 
   7   0   9      253.60      262.97     13.40 o 
   9   0   9       74.73       70.05     32.59 o 
 -10   1   9        0.12       14.20     17.18 o 
  -9   1   9       61.90       59.44     14.09 o 
  -8   1   9      390.80      393.42     15.47 o 
  -7   1   9      285.83      297.59     14.77 o 
  -6   1   9     1599.96     1557.93     18.19 o 
  -5   1   9      597.67      794.09      8.79 o 
  -4   1   9     1076.56     1081.25      9.83 o 
  -3   1   9     5997.40     6896.51     46.73 o 
  -2   1   9     5308.35     4733.60     71.87 o 
  -1   1   9     2012.62     2094.18     19.53 o 
   0   1   9      199.17      185.43      3.24 o 
   1   1   9     1291.11     1309.25     11.07 o 
   2   1   9     2174.19     2013.79     16.11 o 
   3   1   9     2504.24     2704.00     16.74 o 
   4   1   9      825.46      858.16     10.31 o 
   5   1   9        0.72        5.75      4.09 o 
   6   1   9      566.24      523.31     15.89 o 
   7   1   9     2900.86     2847.19     31.67 o 
   8   1   9      211.82      208.74     15.00 o 
   9   1   9      628.80      651.70     23.18 o 
 -10   2   9        7.86        0.00     17.53 o 
  -9   2   9      206.76      171.04     15.47 o 
  -8   2   9      962.70      906.85     25.80 o 
  -7   2   9      212.33      200.97     10.88 o 
  -6   2   9       27.25       16.55      8.50 o 
  -5   2   9      863.88      863.84      8.58 o 
  -4   2   9      961.18      884.28     10.72 o 
  -3   2   9     3797.60     4115.41     52.36 o 
  -2   2   9      837.69      840.54      8.39 o 
  -1   2   9       42.85       41.46      2.80 o 
   0   2   9     1231.74     1030.48      5.61 o 
   1   2   9       69.07       60.10      3.12 o 
   2   2   9       10.61       23.48      3.21 o 
   3   2   9     1587.95     1809.72     38.11 o 
   4   2   9       22.68       23.58      4.64 o 
   5   2   9       22.42       19.68      5.94 o 
   6   2   9        1.13        0.00      3.36 o 
   7   2   9       33.78       30.86      7.98 o 
   8   2   9       48.92       41.54      9.52 o 
   9   2   9        0.20       25.28     14.08 o 
  -9   3   9       32.21       21.14     18.13 o 
  -8   3   9       78.05      139.71     16.07 o 
  -7   3   9      587.88      613.73     13.03 o 
  -6   3   9       91.24       63.67      9.70 o 
  -5   3   9      103.41      117.90      6.64 o 
  -4   3   9      232.56      220.02      5.32 o 
  -3   3   9      706.21      868.20     13.02 o 
  -2   3   9      569.94      534.47     11.12 o 
  -1   3   9     2542.66     2447.17     36.64 o 
   0   3   9      514.06      395.45     10.12 o 
   1   3   9      612.60      645.41     13.04 o 
   2   3   9       39.34       55.69      4.16 o 
   3   3   9     2211.00     2224.34     35.24 o 
   4   3   9      178.06      188.33      6.43 o 
   5   3   9      101.22      114.13      6.18 o 
   6   3   9       34.53       32.37      6.47 o 
   7   3   9      463.10      511.44     11.00 o 
   8   3   9      133.71      132.40     14.21 o 
   9   3   9        7.50       32.24     20.69 o 
  -9   4   9     1030.03     1054.49     86.25 o 
  -8   4   9      174.66      136.29     17.08 o 
  -7   4   9       88.85       84.31     15.69 o 
  -6   4   9      594.04      578.37     19.18 o 
  -5   4   9      437.15      430.77     11.72 o 
  -4   4   9        3.98        5.29      4.62 o 
  -3   4   9        2.21       25.50      4.99 o 
  -2   4   9     1596.60     1896.37     33.18 o 
  -1   4   9     3879.44     4118.23     20.02 o 
   0   4   9     4416.32     5037.74     40.45 o 
   1   4   9     6411.92     6269.84     42.60 o 
   2   4   9     6022.42     6498.58     57.39 o 
   3   4   9     1830.45     1948.51     40.00 o 
   4   4   9     1462.33     1766.75     13.79 o 
   5   4   9      859.17      891.22      8.33 o 
   6   4   9      311.48      291.30      7.85 o 
   7   4   9        7.45        9.28      8.13 o 
   8   4   9        5.77       13.65      8.25 o 
   9   4   9      870.96      922.62     18.50 o 
  -9   5   9       43.96       27.05     19.45 o 
  -8   5   9       17.23       31.67     16.85 o 
  -7   5   9        8.24       23.26     14.50 o 
  -6   5   9        0.00        6.00      9.52 o 
  -5   5   9        7.83        1.53      3.00 o 
  -4   5   9       22.41       91.15      6.61 o 
  -3   5   9        1.18        0.00      1.90 o 
  -2   5   9       24.76       69.93      5.21 o 
  -1   5   9       38.19       60.12      4.82 o 
   0   5   9        6.57      674.71      8.12 o 
   1   5   9       30.59       53.31      7.53 o 
   2   5   9       14.04      261.32      6.97 o 
   3   5   9        6.03        3.40      3.63 o 
   4   5   9        5.53        2.32      5.05 o 
   5   5   9        2.92        8.80      5.79 o 
   6   5   9        0.07       32.11      7.01 o 
   7   5   9        0.08        0.00      6.18 o 
   8   5   9        0.66       14.90     10.82 o 
   9   5   9       21.05       39.44     14.93 o 
  -9   6   9       82.85       53.24     20.02 o 
  -8   6   9      131.69      125.97     18.88 o 
  -7   6   9        2.08        4.93      9.12 o 
  -6   6   9       49.58       51.60     15.23 o 
  -5   6   9      685.36      662.65      9.99 o 
  -4   6   9      305.53      386.21     10.89 o 
  -3   6   9      519.27      485.18     12.36 o 
  -2   6   9      212.17      190.24      5.93 o 
  -1   6   9      165.60      178.64      4.63 o 
   0   6   9     1080.23     1077.47     13.34 o 
   1   6   9     5342.02     5139.89     35.61 o 
   2   6   9      201.80      224.41      6.73 o 
   3   6   9       48.42       47.34      5.50 o 
   4   6   9        2.92        3.71      4.28 o 
   5   6   9      327.33      225.90      8.49 o 
   6   6   9      656.87      599.69     13.46 o 
   7   6   9       88.14       75.74      8.87 o 
   8   6   9      246.85      226.87     12.84 o 
  -8   7   9       50.35       48.36     17.31 o 
  -7   7   9      323.56      311.17     19.02 o 
  -6   7   9      138.30      146.79     20.41 o 
  -5   7   9     1527.90     1394.89     25.39 o 
  -4   7   9      879.29     1118.50     12.65 o 
  -3   7   9       10.46        0.00      3.55 o 
  -2   7   9       31.43       27.20      6.02 o 
  -1   7   9      208.40      227.12      7.54 o 
   0   7   9      846.36      987.75     16.14 o 
   1   7   9      222.73      243.16      6.10 o 
   2   7   9      353.26      326.78      6.75 o 
   3   7   9        0.94        0.00      3.57 o 
   4   7   9      327.37      361.27     15.17 o 
   5   7   9       47.16       49.45      7.25 o 
   6   7   9       39.46       79.93      8.27 o 
   7   7   9        0.59        2.10     10.00 o 
   8   7   9       10.86       14.47     15.03 o 
  -8   8   9       29.39        0.00     14.86 o 
  -7   8   9       48.57       43.83     15.27 o 
  -6   8   9      487.08      586.53     19.32 o 
  -5   8   9      690.85      681.08     18.17 o 
  -4   8   9        1.56        0.00      6.16 o 
  -3   8   9      115.58      116.13      8.03 o 
  -2   8   9       32.45       29.28      8.55 o 
  -1   8   9      112.49       83.68      7.06 o 
   0   8   9        0.00        0.00      3.99 o 
   1   8   9       80.73      105.24      6.67 o 
   2   8   9       32.01       40.57      5.85 o 
   3   8   9        0.94        0.00      3.05 o 
   4   8   9      206.98      192.71      8.75 o 
   5   8   9     1137.80     1049.83     42.10 o 
   6   8   9      242.12      272.49     17.88 o 
   7   8   9       87.83       80.45     16.93 o 
   8   8   9       13.85        0.00     12.77 o 
  -7   9   9      420.53      424.95     22.78 o 
  -6   9   9       72.87       76.07     12.22 o 
  -5   9   9     1881.09     1865.47     38.68 o 
  -4   9   9      856.18      666.20     12.36 o 
  -3   9   9      264.89      213.19     10.18 o 
  -2   9   9      480.03      462.25     12.48 o 
  -1   9   9      308.76      284.92     11.20 o 
   0   9   9        7.67       12.11      6.66 o 
   1   9   9       13.63       21.34      7.06 o 
   2   9   9      196.18      145.03      8.66 o 
   3   9   9      499.18      400.11      8.91 o 
   4   9   9      225.49      211.43      8.05 o 
   5   9   9        1.87        9.43      6.80 o 
   6   9   9      100.22      122.71      9.48 o 
   7   9   9       20.64       15.55     12.44 o 
  -7  10   9        0.57      222.01     50.12 o 
  -6  10   9        0.38       40.62     15.63 o 
  -5  10   9        5.71        6.15      9.58 o 
  -4  10   9        1.35        9.31      9.62 o 
  -3  10   9       14.18       41.72     11.41 o 
  -2  10   9        9.93       89.53     13.73 o 
  -1  10   9        4.44       47.63     10.41 o 
   0  10   9        0.02       69.22      9.58 o 
   1  10   9       10.20       43.58      9.11 o 
   2  10   9        2.64        0.00      4.85 o 
   3  10   9        8.45        6.28      9.14 o 
   4  10   9        4.09        0.00      7.80 o 
   5  10   9        9.69       27.15     10.49 o 
   6  10   9        1.13        0.00      9.93 o 
  -6  11   9        1.16        0.00     14.29 o 
  -5  11   9        1.08        1.26     11.01 o 
  -4  11   9        0.00        2.91     13.21 o 
  -3  11   9      141.00      151.27     14.14 o 
  -2  11   9      133.70      122.37     12.50 o 
  -1  11   9      160.76      145.43     12.52 o 
   0  11   9      563.57      550.96     21.24 o 
   1  11   9     1009.95      959.82     16.03 o 
   2  11   9      318.10      254.96     11.26 o 
   3  11   9       22.95        0.00      7.04 o 
   4  11   9      293.55      244.80     13.88 o 
   5  11   9        0.00        0.00      7.90 o 
  -5  12   9        9.63        5.02     26.72 o 
  -4  12   9        0.17        3.74     15.37 o 
  -3  12   9       41.12       52.30     15.64 o 
  -2  12   9      113.74       96.93     11.73 o 
  -1  12   9       28.49       30.54     11.21 o 
   0  12   9      378.60      432.15     26.11 o 
   1  12   9      132.85      150.52     11.90 o 
   2  12   9      160.89      173.10     12.00 o 
   3  12   9      276.21      306.83     14.17 o 
   4  12   9      150.33      164.31     14.05 o 
  -3  13   9       32.70       59.82     15.06 o 
  -2  13   9       60.84       87.66     14.12 o 
  -1  13   9        5.18        0.00      0.83 o 
   0  13   9       72.63       66.14     14.78 o 
   1  13   9      127.56      107.88     13.01 o 
   2  13   9      167.49      248.48     19.15 o 
   3  13   9       67.96       70.72     14.36 o 
 -10   0  10     3829.73     3644.30     49.82 o 
  -8   0  10       18.66        0.00      9.48 o 
  -6   0  10     5146.08     5808.45     47.18 o 
  -4   0  10     2686.71     3547.60     71.13 o 
  -2   0  10       87.37       65.01      3.41 o 
   0   0  10     7583.34     8251.85     16.39 o 
   2   0  10     5365.78     5815.16     38.65 o 
   4   0  10     3872.86     4403.69     52.63 o 
   6   0  10     3496.51     3581.84     32.36 o 
   8   0  10      151.49      140.08     27.55 o 
 -10   1  10       65.20      104.75     18.15 o 
  -9   1  10        5.17       10.78     14.95 o 
  -8   1  10        1.22        0.00     12.66 o 
  -7   1  10       18.29        5.57     11.42 o 
  -6   1  10      190.41      225.06      9.76 o 
  -5   1  10      248.31      200.19      6.75 o 
  -4   1  10        0.76       44.90      8.37 o 
  -3   1  10      139.60      118.60      4.01 o 
  -2   1  10      311.24      396.19     19.64 o 
  -1   1  10       78.75       52.83      2.89 o 
   0   1  10        8.50       19.96      2.63 o 
   1   1  10        9.13       31.51      3.91 o 
   2   1  10      217.21      319.34      5.36 o 
   3   1  10      300.93      296.03      6.40 o 
   4   1  10       95.42      147.79      6.04 o 
   5   1  10       57.19       46.04      5.25 o 
   6   1  10      268.96      312.49     11.14 o 
   7   1  10       71.28       79.96      8.14 o 
   8   1  10      245.60      298.63     29.91 o 
   9   1  10       33.38       51.53     17.19 o 
  -9   2  10       55.75       39.57     13.18 o 
  -8   2  10      231.00      223.29     24.11 o 
  -7   2  10      570.72      421.62     12.23 o 
  -6   2  10       28.00        9.25     10.95 o 
  -5   2  10       30.89      122.95      9.73 o 
  -4   2  10     2439.63     2640.75     14.43 o 
  -3   2  10     8167.37     7966.21     62.28 o 
  -2   2  10      969.75     1056.28     15.70 o 
  -1   2  10       23.20       14.80      3.04 o 
   0   2  10       90.29      110.96      5.11 o 
   1   2  10      835.87      872.06      8.30 o 
   2   2  10      148.14      113.51      3.61 o 
   3   2  10     9616.54     9418.62     60.05 o 
   4   2  10       49.04       68.40      6.09 o 
   5   2  10      401.39      363.70      9.17 o 
   6   2  10        1.34        0.00      5.74 o 
   7   2  10      132.44      145.80      9.22 o 
   8   2  10       80.58      114.10     14.19 o 
   9   2  10      361.76      362.87     26.66 o 
  -9   3  10      470.22      486.52     50.18 o 
  -8   3  10       76.86       85.74     12.70 o 
  -7   3  10     1103.86     1215.71     22.38 o 
  -6   3  10      136.43      154.49     10.58 o 
  -5   3  10      615.99      542.21     10.19 o 
  -4   3  10       18.68       58.07      4.81 o 
  -3   3  10     1652.43     1648.36     23.76 o 
  -2   3  10     1534.25     1550.15      9.11 o 
  -1   3  10      695.12      629.13      7.41 o 
   0   3  10      124.95      130.26      4.55 o 
   1   3  10        7.86       64.42      4.29 o 
   2   3  10      329.31      271.27      8.42 o 
   3   3  10     4430.71     4686.87     50.45 o 
   4   3  10      872.23      819.71     12.15 o 
   5   3  10      354.51      367.11      6.55 o 
   6   3  10      120.78       82.44      6.92 o 
   7   3  10     1060.93     1119.32     20.74 o 
   8   3  10      821.89      805.91     14.47 o 
   9   3  10      100.55      139.03     17.01 o 
  -9   4  10       93.58      190.96     20.65 o 
  -8   4  10        5.22        3.08     15.18 o 
  -7   4  10        0.48        1.33      7.80 o 
  -6   4  10       24.88       19.64     12.62 o 
  -5   4  10       32.39       41.70      6.30 o 
  -4   4  10       10.47       10.32      5.02 o 
  -3   4  10       13.56       37.87      4.63 o 
  -2   4  10       44.69       42.48      3.93 o 
  -1   4  10       61.96       72.37      6.62 o 
   0   4  10       19.95       30.40      9.17 o 
   1   4  10        0.49       61.29      8.91 o 
   2   4  10       69.66      117.71      7.83 o 
   3   4  10      428.00      530.58     18.49 o 
   4   4  10      169.51      130.72      5.54 o 
   5   4  10       54.26       71.27      5.92 o 
   6   4  10       55.50       36.19      6.79 o 
   7   4  10        0.18        0.00      5.41 o 
   8   4  10       21.89       16.67     10.10 o 
   9   4  10       15.09       45.13     14.61 o 
  -9   5  10       70.54       62.58     21.31 o 
  -8   5  10       81.62       43.20     16.33 o 
  -7   5  10      176.89      118.18     15.57 o 
  -6   5  10       82.02       75.77     13.93 o 
  -5   5  10      718.71      711.86     10.98 o 
  -4   5  10      203.67      184.20      5.95 o 
  -3   5  10      356.57      423.12     10.15 o 
  -2   5  10      129.62      167.39      5.45 o 
  -1   5  10      799.76      840.48      8.51 o 
   0   5  10     4124.72     3916.15     19.98 o 
   1   5  10     2611.44     2785.41     19.10 o 
   2   5  10      232.81      230.85      7.42 o 
   3   5  10      946.10      938.65     20.50 o 
   4   5  10       60.09       42.83      5.29 o 
   5   5  10      179.94      136.58      6.78 o 
   6   5  10       96.86       81.95      7.51 o 
   7   5  10        0.62        0.00      8.36 o 
   8   5  10      278.45      242.09     11.01 o 
   9   5  10      239.46      280.82     15.29 o 
  -9   6  10        0.54        0.00     21.04 o 
  -8   6  10       11.15        1.06      9.74 o 
  -7   6  10       27.61       12.20     13.91 o 
  -6   6  10        3.12        0.00     10.47 o 
  -5   6  10        8.84        2.34      5.47 o 
  -4   6  10       21.21       34.56      6.92 o 
  -3   6  10        4.66       11.26      5.94 o 
  -2   6  10      244.03      191.91      6.17 o 
  -1   6  10       16.24       14.28      4.21 o 
   0   6  10       74.49       61.13      5.52 o 
   1   6  10       63.80      223.71     13.98 o 
   2   6  10        5.33        0.00      3.91 o 
   3   6  10       15.60        5.04      2.77 o 
   4   6  10       22.45       18.14      5.66 o 
   5   6  10       33.35       58.43      6.74 o 
   6   6  10      213.61      167.05      8.47 o 
   7   6  10        6.95        0.00      6.13 o 
   8   6  10       31.23       19.77      8.86 o 
  -8   7  10        0.00        0.00      7.80 o 
  -7   7  10        5.54        0.00     23.05 o 
  -6   7  10       66.69       60.40     13.26 o 
  -5   7  10      398.67      465.32     27.24 o 
  -4   7  10     1759.55     1747.76     28.54 o 
  -3   7  10       49.68       28.87      6.72 o 
  -2   7  10      170.11      150.66      7.49 o 
  -1   7  10        3.01        5.59      5.46 o 
   0   7  10     1188.26     1023.77     11.91 o 
   1   7  10      747.26      795.14     10.48 o 
   2   7  10      223.33      244.61      7.38 o 
   3   7  10       26.95       19.21      5.89 o 
   4   7  10       61.99       62.08      6.10 o 
   5   7  10      261.25      301.82      8.44 o 
   6   7  10      905.09      820.81     19.28 o 
   7   7  10        5.22        0.00      6.78 o 
   8   7  10       46.00       14.31     13.98 o 
  -8   8  10        0.07        0.00     22.79 o 
  -7   8  10      265.35      202.42     21.38 o 
  -6   8  10      141.35      141.36     15.06 o 
  -5   8  10       30.46       64.74      9.13 o 
  -4   8  10      140.05      134.34      9.32 o 
  -3   8  10      219.22      255.67      8.70 o 
  -2   8  10      278.00      259.54     18.59 o 
  -1   8  10        0.69        8.33      8.59 o 
   0   8  10       33.84       33.36      6.42 o 
   1   8  10        0.01        1.46      6.73 o 
   2   8  10        0.00        2.57      3.01 o 
   3   8  10        7.09        0.00      2.38 o 
   4   8  10      166.69      148.93      8.39 o 
   5   8  10       30.76      179.66      9.34 o 
   6   8  10      991.64      870.09     12.49 o 
   7   8  10       33.80       25.84     11.34 o 
  -7   9  10      381.48      408.09     20.43 o 
  -6   9  10       95.25       93.73     12.43 o 
  -5   9  10        0.66       70.71     14.21 o 
  -4   9  10       20.12       30.30      9.65 o 
  -3   9  10       32.02       33.69     10.56 o 
  -2   9  10      170.55      263.73     17.59 o 
  -1   9  10       52.76       44.15      9.44 o 
   0   9  10       58.97       54.41      7.19 o 
   1   9  10        4.83       17.30      7.08 o 
   2   9  10        1.13        0.00      3.99 o 
   3   9  10       40.11       78.41      7.89 o 
   4   9  10       12.52        6.31      6.70 o 
   5   9  10       43.51       43.38      7.70 o 
   6   9  10        1.00       30.22      9.50 o 
   7   9  10        1.42        0.00     16.62 o 
  -6  10  10      344.54      252.57     17.21 o 
  -5  10  10      119.91       74.81     11.60 o 
  -4  10  10       14.48        8.52     12.25 o 
  -3  10  10      489.12      428.31     13.58 o 
  -2  10  10     1272.19     1273.50     34.45 o 
  -1  10  10      648.31      502.37     11.23 o 
   0  10  10     1763.83     1710.17     18.00 o 
   1  10  10      425.16      306.40     11.74 o 
   2  10  10       67.93       50.25      8.30 o 
   3  10  10      152.50      116.53      9.86 o 
   4  10  10       49.03       29.02      8.43 o 
   5  10  10      753.54      650.63     17.02 o 
   6  10  10        0.11        0.00      8.52 o 
  -6  11  10        0.13        0.00     13.04 o 
  -5  11  10        0.02       10.92     23.77 o 
  -4  11  10        4.24       12.25     13.68 o 
  -3  11  10       37.55       47.28     12.81 o 
  -2  11  10        2.54       20.81     11.82 o 
  -1  11  10        1.05        8.13     10.21 o 
   0  11  10       28.14       66.54     10.43 o 
   1  11  10      123.26      115.93     10.25 o 
   2  11  10       63.28       56.88     11.44 o 
   3  11  10        1.63        2.77      3.76 o 
   4  11  10        0.82       67.14     13.14 o 
   5  11  10        5.81        5.90     13.15 o 
  -4  12  10       59.54       45.61     16.38 o 
  -3  12  10      315.36      304.17     18.79 o 
  -2  12  10       44.30       52.51     11.75 o 
  -1  12  10      227.11      186.44     13.15 o 
   0  12  10     1095.53     1124.88     40.77 o 
   1  12  10       10.05        5.45      6.42 o 
   2  12  10      231.29      226.99     11.89 o 
   3  12  10      187.23      203.31     16.71 o 
   4  12  10      470.07      527.92     18.21 o 
  -3  13  10       29.58       72.17     14.68 o 
  -2  13  10      120.98      107.24     14.51 o 
  -1  13  10       27.21       31.77     13.29 o 
   0  13  10       52.81       62.62     13.27 o 
   1  13  10       21.22       37.16     11.60 o 
   2  13  10      713.46      725.87     17.90 o 
  -9   0  11       33.44       47.66     20.53 o 
  -7   0  11        0.15        0.00      6.12 o 
  -5   0  11      164.21      131.93     10.92 o 
  -3   0  11        0.22        0.00      3.58 o 
  -1   0  11        7.42        6.86      3.12 o 
   1   0  11        0.60        0.00      0.71 o 
   3   0  11       40.60       23.56      6.74 o 
   5   0  11       38.88       39.31      6.91 o 
   7   0  11        2.35        0.00     14.02 o 
   9   0  11       10.11        0.00     14.79 o 
  -9   1  11      148.73      142.42     15.85 o 
  -8   1  11      172.23      127.42     14.02 o 
  -7   1  11      177.33      171.64     12.34 o 
  -6   1  11        4.18        0.00      9.90 o 
  -5   1  11     3173.39     3651.27     23.15 o 
  -4   1  11       61.78       40.65      4.92 o 
  -3   1  11       15.74       30.21      3.90 o 
  -2   1  11      376.68      278.73      6.10 o 
  -1   1  11      205.73      213.23      3.81 o 
   0   1  11      147.52      122.19      3.44 o 
   1   1  11     1741.36     2050.47     17.54 o 
   2   1  11     1733.63     1630.31     19.39 o 
   3   1  11     2761.60     3270.82     18.85 o 
   4   1  11      283.08      263.69      7.31 o 
   5   1  11      598.75      659.25      7.49 o 
   6   1  11      554.69      504.34     13.23 o 
   7   1  11      307.99      293.62     10.06 o 
   8   1  11      277.00      289.82     13.93 o 
   9   1  11      247.20      230.30     18.43 o 
  -9   2  11       10.85        0.00      3.87 o 
  -8   2  11       35.15       29.64     12.16 o 
  -7   2  11      266.96      242.57     13.18 o 
  -6   2  11      742.14      631.40     12.45 o 
  -5   2  11     2356.31     2346.08     42.18 o 
  -4   2  11      691.82      630.16      7.65 o 
  -3   2  11     1294.15     1396.80     26.24 o 
  -2   2  11      200.91      185.67      3.55 o 
  -1   2  11       42.28       18.87      3.73 o 
   0   2  11       36.81       30.64      2.88 o 
   1   2  11       84.14      113.10      3.47 o 
   2   2  11       84.92       81.12      3.71 o 
   3   2  11     1148.09     1448.34     26.67 o 
   4   2  11      110.59       88.30      5.99 o 
   5   2  11       86.03      107.47      6.82 o 
   6   2  11        2.81        0.00      3.71 o 
   7   2  11      140.18      160.69      9.24 o 
   8   2  11      428.97      446.69     18.85 o 
   9   2  11      247.52      361.48     27.38 o 
  -9   3  11       94.03      121.32     20.92 o 
  -8   3  11        0.06        0.22      1.87 o 
  -7   3  11       49.92       73.70     11.66 o 
  -6   3  11      222.30      222.36     11.08 o 
  -5   3  11      552.79      454.70      7.56 o 
  -4   3  11      951.54      866.68     10.65 o 
  -3   3  11       15.87       42.60      4.09 o 
  -2   3  11     1024.79      786.44      6.45 o 
  -1   3  11       19.88       14.16      3.38 o 
   0   3  11      170.13      177.23      6.74 o 
   1   3  11      858.77      821.77      8.84 o 
   2   3  11      908.74      790.12     15.10 o 
   3   3  11     1715.05     1766.89     19.23 o 
   4   3  11       99.43      104.33      6.11 o 
   5   3  11      108.86      110.51      5.97 o 
   6   3  11        0.66        0.00      4.74 o 
   7   3  11      335.04      337.31     10.01 o 
   8   3  11      350.53      368.10     14.11 o 
   9   3  11      298.68      273.36     19.46 o 
  -9   4  11      344.05      289.79     33.31 o 
  -8   4  11       26.61        2.71     17.65 o 
  -7   4  11      144.52      138.30     23.05 o 
  -6   4  11      915.49      917.73     16.03 o 
  -5   4  11     1048.97     1038.13     27.29 o 
  -4   4  11     1330.44     1359.21     27.19 o 
  -3   4  11      456.81      419.69      6.22 o 
  -2   4  11       87.78      154.28      5.48 o 
  -1   4  11     2335.25     2329.01     17.07 o 
   0   4  11     2233.68     2599.39     13.99 o 
   1   4  11     3762.68     3639.35     37.41 o 
   2   4  11       36.81       71.76      5.37 o 
   3   4  11       19.25       88.64      5.44 o 
   4   4  11       81.52       88.94      5.51 o 
   5   4  11      112.78      130.98      6.15 o 
   6   4  11      244.57      208.63      7.94 o 
   7   4  11        2.33        0.00      3.72 o 
   8   4  11        2.66        1.29      9.99 o 
   9   4  11      111.97       79.31     13.95 o 
  -9   5  11        0.00        0.00     13.50 o 
  -8   5  11        0.04        0.00      8.11 o 
  -7   5  11        0.94        0.00     15.37 o 
  -6   5  11        8.31       18.17     12.36 o 
  -5   5  11       35.27       32.55      7.36 o 
  -4   5  11        2.53        0.00      3.71 o 
  -3   5  11        0.17        5.91      4.05 o 
  -2   5  11       74.14      253.31      9.81 o 
  -1   5  11        0.14        0.00      2.02 o 
   0   5  11       11.17       37.44      8.99 o 
   1   5  11       10.18        4.46      7.84 o 
   2   5  11       50.89      203.32      7.86 o 
   3   5  11        2.75        0.00      4.36 o 
   4   5  11       45.82       41.97      5.42 o 
   5   5  11       59.44       73.79      6.56 o 
   6   5  11        9.36        1.37      3.05 o 
   7   5  11        2.18        0.00      7.28 o 
   8   5  11        0.86        0.00      5.75 o 
  -8   6  11      184.75      151.03     34.45 o 
  -7   6  11        0.65        0.00      6.62 o 
  -6   6  11      455.16      466.49     39.25 o 
  -5   6  11       35.24       16.76      7.81 o 
  -4   6  11      214.70      230.76      9.18 o 
  -3   6  11      668.17      640.89     12.95 o 
  -2   6  11     1000.00     1152.36     30.66 o 
  -1   6  11      143.76      137.43      5.56 o 
   0   6  11      216.60      312.58      7.58 o 
   1   6  11      537.13      480.28      7.62 o 
   2   6  11      190.62      210.06      7.01 o 
   3   6  11      121.60      118.36      6.38 o 
   4   6  11       74.71       65.78      5.96 o 
   5   6  11      857.00      816.73     12.82 o 
   6   6  11      105.66       81.57      8.29 o 
   7   6  11        0.00        0.00      7.75 o 
   8   6  11       21.02        1.45      7.51 o 
  -8   7  11       30.08       23.70     20.03 o 
  -7   7  11      105.52       51.95     17.18 o 
  -6   7  11       85.26       73.89     10.21 o 
  -5   7  11        5.89       25.39      8.31 o 
  -4   7  11      256.85      314.29     10.52 o 
  -3   7  11      106.87      114.45      7.98 o 
  -2   7  11      657.32      613.66     15.21 o 
  -1   7  11        0.33        0.00      7.33 o 
   0   7  11     1778.15     1940.25     23.98 o 
   1   7  11      588.07      551.03      8.57 o 
   2   7  11      145.83      182.97      7.43 o 
   3   7  11        6.79       17.80      6.09 o 
   4   7  11        9.66        0.10      3.40 o 
   5   7  11      185.95      215.01      8.22 o 
   6   7  11     1117.05     1164.56     29.38 o 
   7   7  11        0.26        0.00      6.83 o 
   8   7  11        0.67        0.00     15.11 o 
  -8   8  11       54.92       47.73     21.24 o 
  -7   8  11      182.17      147.45     20.20 o 
  -6   8  11        7.45        3.64      9.31 o 
  -5   8  11       35.96       43.02      8.84 o 
  -4   8  11      404.99      387.19     10.13 o 
  -3   8  11      131.42       74.00      9.14 o 
  -2   8  11      402.35      382.30     14.03 o 
  -1   8  11       76.14       50.95      9.00 o 
   0   8  11        0.00        7.05      5.36 o 
   1   8  11       21.53        3.66      6.75 o 
   2   8  11       46.81       67.09      6.12 o 
   3   8  11       15.18       17.23      6.61 o 
   4   8  11       21.09       25.15      7.29 o 
   5   8  11      487.74      484.76     11.01 o 
   6   8  11       29.83      116.81      9.69 o 
   7   8  11       11.02        6.52      7.95 o 
  -7   9  11      726.01      656.67     23.70 o 
  -6   9  11      190.34      168.49     12.66 o 
  -5   9  11       97.52      116.23     10.37 o 
  -4   9  11       52.48       10.96     12.75 o 
  -3   9  11       92.72       51.02     11.67 o 
  -2   9  11     2172.72     1882.47     36.49 o 
  -1   9  11      169.58      137.35     10.38 o 
   0   9  11      179.07      152.85      8.03 o 
   1   9  11      210.27      239.75      8.38 o 
   2   9  11       25.95       32.48      7.14 o 
   3   9  11      955.77      896.25     15.80 o 
   4   9  11      292.54      275.13      9.70 o 
   5   9  11       29.17       24.89      7.83 o 
   6   9  11      409.65      288.12     12.29 o 
   7   9  11      238.99      220.79     16.00 o 
  -6  10  11        1.47       37.11     15.49 o 
  -5  10  11        0.55        0.00      8.59 o 
  -4  10  11        0.05        0.00      8.08 o 
  -3  10  11        1.09       98.24     12.84 o 
  -2  10  11        8.88       47.09     10.89 o 
  -1  10  11        1.67       34.85      8.89 o 
   0  10  11       16.41       61.95      9.33 o 
   1  10  11       19.08        2.43      5.17 o 
   2  10  11       16.32       21.09      8.68 o 
   3  10  11        3.67        3.00      8.34 o 
   4  10  11        0.01       10.75      7.86 o 
   5  10  11        0.18      142.76     10.44 o 
   6  10  11        6.55        5.11      6.06 o 
  -5  11  11      217.79      198.39     17.90 o 
  -4  11  11      120.52      102.78     14.50 o 
  -3  11  11      154.61      133.19     15.69 o 
  -2  11  11       46.50       33.55     12.27 o 
  -1  11  11       31.89       47.33      9.84 o 
   0  11  11        8.82       19.14      9.07 o 
   1  11  11       21.32       21.60      8.56 o 
   2  11  11        3.70        0.00      7.37 o 
   3  11  11        0.56        0.00      7.38 o 
   4  11  11      584.30      492.87     20.98 o 
   5  11  11      264.05      243.24     13.09 o 
  -4  12  11       30.95       40.54     16.36 o 
  -3  12  11      173.34      226.56     16.57 o 
  -2  12  11        0.00        9.43     12.01 o 
  -1  12  11      189.45      123.03     12.90 o 
   0  12  11      481.22      448.06     17.76 o 
   1  12  11        4.50        7.95     12.40 o 
   2  12  11       19.26       37.30     11.12 o 
   3  12  11        0.07       36.71     12.16 o 
   4  12  11      201.84      234.94     17.82 o 
  -2  13  11        3.26        0.00      8.05 o 
  -1  13  11       13.56       28.67     15.17 o 
   0  13  11        3.72       13.08     14.43 o 
   1  13  11       47.36       38.76     13.65 o 
   2  13  11      277.17      305.66     23.63 o 
  -8   0  12       20.54        0.00     18.25 o 
  -6   0  12     1893.87     2098.85     31.21 o 
  -4   0  12     1162.51     1360.38     15.58 o 
  -2   0  12      792.48      929.42     19.15 o 
   0   0  12    15782.96    17124.63    124.50 o 
   2   0  12      172.40      249.31      5.74 o 
   4   0  12     3656.42     3749.85     33.43 o 
   6   0  12     2113.24     2232.50     19.98 o 
   8   0  12      753.66      676.48     19.39 o 
  -9   1  12      111.45      110.51     16.85 o 
  -8   1  12       35.74       68.13     13.32 o 
  -7   1  12       20.10       10.51      9.19 o 
  -6   1  12        8.40        0.00      8.40 o 
  -5   1  12      963.75      882.49     10.48 o 
  -4   1  12        8.14       13.98      5.11 o 
  -3   1  12        2.97        0.48      2.21 o 
  -2   1  12        0.05        3.59      2.30 o 
  -1   1  12       71.91       55.50      3.41 o 
   0   1  12       14.26       32.50      3.45 o 
   1   1  12      325.27      301.04      7.65 o 
   2   1  12      215.03      385.69      8.23 o 
   3   1  12      154.21      154.52      6.78 o 
   4   1  12       23.16       44.01      6.80 o 
   5   1  12       44.04       32.42      5.35 o 
   6   1  12       26.08       34.25      7.58 o 
   7   1  12      459.70      428.79     14.51 o 
   8   1  12       72.59       86.97     11.15 o 
   9   1  12        2.12       40.94     21.16 o 
  -9   2  12       47.16       50.03     14.81 o 
  -8   2  12      559.24      549.04     14.90 o 
  -7   2  12       15.91       13.76     10.03 o 
  -6   2  12     1592.57     1586.03     30.19 o 
  -5   2  12     4082.83     4017.11     47.41 o 
  -4   2  12        1.55       15.13      5.27 o 
  -3   2  12       99.64       94.51      5.86 o 
  -2   2  12      226.24      224.21      5.27 o 
  -1   2  12        5.59       11.54      3.92 o 
   0   2  12      160.79      153.51      4.54 o 
   1   2  12        0.40        0.00      2.90 o 
   2   2  12      168.03      209.97      4.21 o 
   3   2  12      240.48      211.21      6.91 o 
   4   2  12      875.58      942.10      8.54 o 
   5   2  12       92.31      130.38      7.30 o 
   6   2  12       25.50       16.96      6.86 o 
   7   2  12      583.90      572.39     16.76 o 
   8   2  12     2005.13     2019.76     50.92 o 
   9   2  12      800.03      807.09     26.95 o 
  -9   3  12      173.56      116.40     20.94 o 
  -8   3  12        2.01        0.00      6.30 o 
  -7   3  12        0.80        0.00      8.98 o 
  -6   3  12     1129.30     1130.66     29.33 o 
  -5   3  12     1206.70     1160.19     16.92 o 
  -4   3  12     2967.68     2954.05     21.74 o 
  -3   3  12      110.70       66.47      4.77 o 
  -2   3  12     1972.50     1802.21     11.31 o 
  -1   3  12      105.31       61.76      4.16 o 
   0   3  12     1049.93     1038.00     14.52 o 
   1   3  12      961.15     1019.30     18.24 o 
   2   3  12      104.93      158.09      6.47 o 
   3   3  12     2726.80     2660.88     28.28 o 
   4   3  12      737.77      776.79     10.03 o 
   5   3  12       75.82       74.32      5.89 o 
   6   3  12       19.04       14.30      7.52 o 
   7   3  12       26.90       32.01      8.13 o 
   8   3  12       71.40       49.26     13.04 o 
   9   3  12      207.07      225.07     18.29 o 
  -9   4  12        0.04        3.76     13.12 o 
  -8   4  12        6.49        0.00     10.35 o 
  -7   4  12        9.81       14.23     13.34 o 
  -6   4  12       52.65       50.56     10.11 o 
  -5   4  12        3.74       51.75      9.08 o 
  -4   4  12       65.23       53.07      5.55 o 
  -3   4  12       43.01       39.03      5.14 o 
  -2   4  12       44.00       29.84      4.56 o 
  -1   4  12      337.82      630.38     23.86 o 
   0   4  12       17.17       72.54      5.33 o 
   1   4  12      664.25     1064.76     19.17 o 
   2   4  12        3.01        0.00      3.58 o 
   3   4  12       28.93      114.86      5.93 o 
   4   4  12       36.30       32.63      6.14 o 
   5   4  12       26.27       20.48      5.64 o 
   6   4  12        2.27        0.04      2.10 o 
   7   4  12        1.51        0.00      6.01 o 
   8   4  12       10.10        5.92      9.86 o 
   9   4  12       16.57        9.58     12.37 o 
  -9   5  12       24.38        4.96     15.81 o 
  -8   5  12        9.89        2.72     15.34 o 
  -7   5  12       21.37       13.53     13.78 o 
  -6   5  12       79.63       49.30     13.83 o 
  -5   5  12      376.04      446.04      9.18 o 
  -4   5  12      175.16      152.87      8.59 o 
  -3   5  12     2526.98     2641.98     57.99 o 
  -2   5  12     3556.62     3367.70    100.56 o 
  -1   5  12        5.93        0.00      2.81 o 
   0   5  12      476.94      445.82      7.80 o 
   1   5  12       56.65       37.89      5.59 o 
   2   5  12     2838.15     2764.29     16.21 o 
   3   5  12       27.75       24.65      5.61 o 
   4   5  12      325.05      258.64      7.08 o 
   5   5  12       29.49       43.72      6.41 o 
   6   5  12       93.50       89.02      7.96 o 
   7   5  12      175.19      164.95     10.84 o 
   8   5  12       10.98        0.00      2.44 o 
  -8   6  12       29.86        3.77     18.36 o 
  -7   6  12        8.72       21.77     14.74 o 
  -6   6  12       14.89        1.06      9.54 o 
  -5   6  12        3.58        0.00      3.88 o 
  -4   6  12      279.83      220.40     10.24 o 
  -3   6  12      178.26      325.99     11.95 o 
  -2   6  12        2.31        0.79      2.77 o 
  -1   6  12      114.09      117.50      5.75 o 
   0   6  12       40.96       45.95      6.79 o 
   1   6  12      277.23      346.12      7.64 o 
   2   6  12       14.23        0.00      5.57 o 
   3   6  12       26.78       50.55      7.20 o 
   4   6  12       35.01       29.63      5.99 o 
   5   6  12      110.45      114.25      7.86 o 
   6   6  12        0.38       11.81      5.54 o 
   7   6  12        0.14        0.00      8.01 o 
   8   6  12        1.72        0.00      5.54 o 
  -8   7  12      215.32      188.94     22.64 o 
  -7   7  12       90.96       90.54     17.04 o 
  -6   7  12      220.53      185.23     12.38 o 
  -5   7  12      320.70      281.96      9.76 o 
  -4   7  12       15.34        0.00      3.46 o 
  -3   7  12     1176.33     1106.30     25.95 o 
  -2   7  12     1060.40      975.24     22.68 o 
  -1   7  12       45.14       24.85      8.86 o 
   0   7  12     2591.52     2410.71     51.50 o 
   1   7  12     1197.63     1280.48     16.22 o 
   2   7  12      973.41      888.44     10.48 o 
   3   7  12      409.25      409.95      8.02 o 
   4   7  12       13.84        8.24      6.07 o 
   5   7  12       86.35      101.79      7.89 o 
   6   7  12      548.50      534.62     14.37 o 
   7   7  12       48.50       26.41      9.93 o 
   8   7  12       33.27        6.50     12.10 o 
  -7   8  12       21.20       15.09     18.73 o 
  -6   8  12        4.04       11.50     10.40 o 
  -5   8  12       37.01       28.50      8.89 o 
  -4   8  12      249.63      232.72     12.86 o 
  -3   8  12       33.74       91.10     12.28 o 
  -2   8  12      656.27      578.24     22.10 o 
  -1   8  12      208.98      250.99     10.82 o 
   0   8  12        9.84       29.08      6.47 o 
   1   8  12        7.79        1.64      5.36 o 
   2   8  12      380.86      332.12      7.91 o 
   3   8  12      480.64      513.29     11.45 o 
   4   8  12      298.22      241.01      8.89 o 
   5   8  12      639.93      621.76     12.12 o 
   6   8  12      118.57      118.93      9.91 o 
   7   8  12      131.30       96.82     11.03 o 
  -7   9  12       63.77       80.00     20.89 o 
  -6   9  12       56.99       70.95     12.79 o 
  -5   9  12       45.71       39.17     12.42 o 
  -4   9  12        1.02        0.00     10.14 o 
  -3   9  12        2.64        4.83     11.96 o 
  -2   9  12      229.42      394.05     22.40 o 
  -1   9  12       29.42       38.59      9.74 o 
   0   9  12        8.27        3.20      5.12 o 
   1   9  12        6.92       11.29      6.52 o 
   2   9  12       37.29       81.67      7.79 o 
   3   9  12      198.09      219.10     11.23 o 
   4   9  12       31.18       44.48      7.70 o 
   5   9  12       16.79       17.24      6.24 o 
   6   9  12        0.76        1.43     10.33 o 
  -6  10  12      141.20      124.36     20.13 o 
  -5  10  12       15.39        8.23     11.88 o 
  -4  10  12      126.69      122.07     13.86 o 
  -3  10  12      883.40      593.63     23.80 o 
  -2  10  12        4.19        2.67      4.59 o 
  -1  10  12        0.87       10.89      8.51 o 
   0  10  12        2.56       11.02      8.80 o 
   1  10  12       48.10       37.39      7.97 o 
   2  10  12      355.47      348.24     10.12 o 
   3  10  12        2.66        0.50      3.32 o 
   4  10  12      597.10      550.53     10.93 o 
   5  10  12      765.26      578.83     11.52 o 
   6  10  12      102.18       89.62     11.15 o 
  -5  11  12       35.39       65.05     16.46 o 
  -4  11  12       41.41       54.54     14.21 o 
  -3  11  12        0.69        0.00     10.86 o 
  -2  11  12        9.10       21.05     11.99 o 
  -1  11  12       31.99       27.39     10.18 o 
   0  11  12        0.51       21.30     12.48 o 
   1  11  12       14.05       38.73      9.63 o 
   2  11  12        1.93        0.00      8.82 o 
   3  11  12        3.92        0.00      8.60 o 
   4  11  12       66.13      198.25     19.42 o 
   5  11  12        0.03        4.79     11.85 o 
  -4  12  12       40.38       42.21     17.02 o 
  -3  12  12      134.74      136.52     16.51 o 
  -2  12  12       24.64       32.84     12.89 o 
  -1  12  12       13.76        8.79      8.06 o 
   0  12  12      257.73      256.14     14.08 o 
   1  12  12       71.28       50.81     12.05 o 
   2  12  12        2.95        0.00      9.41 o 
   3  12  12      189.99      188.98     13.81 o 
   4  12  12      165.45      187.19     14.77 o 
  -2  13  12       10.98        4.87     10.36 o 
  -1  13  12      118.08      142.19     14.24 o 
   0  13  12        7.26        5.46      5.41 o 
   1  13  12       70.04       70.41     14.41 o 
   2  13  12      129.88      159.38     13.76 o 
  -9   0  13       93.92      121.12     24.61 o 
  -7   0  13       13.14        0.00    462.05 o 
  -5   0  13       90.93       71.68     19.03 o 
  -3   0  13        1.61        0.00      4.09 o 
  -1   0  13        0.02        0.00      2.42 o 
   1   0  13       10.28        2.57      4.16 o 
   3   0  13       30.26       29.51      8.94 o 
   5   0  13        4.70        0.00      7.42 o 
   7   0  13      233.47      202.61     14.25 o 
   9   0  13        1.91       12.27     19.55 o 
  -9   1  13      559.45      553.05     18.46 o 
  -8   1  13      392.38      416.70     16.93 o 
  -7   1  13      435.34      358.03     13.83 o 
  -6   1  13       14.48       16.26      9.84 o 
  -5   1  13     1872.87     2268.21     33.69 o 
  -4   1  13      362.24      338.07      6.56 o 
  -3   1  13       38.94       36.09      3.97 o 
  -2   1  13       41.95       43.78      2.66 o 
  -1   1  13      431.00      355.71      5.32 o 
   0   1  13      378.57      315.44      4.11 o 
   1   1  13     1871.57     2468.39     22.84 o 
   2   1  13     1360.32     1389.07     14.69 o 
   3   1  13       93.80       65.47      4.42 o 
   4   1  13     1072.93     1022.57     13.86 o 
   5   1  13       76.82       92.16      7.07 o 
   6   1  13       90.68       63.94      7.44 o 
   7   1  13     3112.25     3147.93     38.92 o 
   8   1  13       20.66       38.72     10.53 o 
   9   1  13      624.52      717.36     21.99 o 
  -9   2  13       56.17       36.97     17.05 o 
  -8   2  13       51.30       91.75     20.77 o 
  -7   2  13        0.75        1.97      4.50 o 
  -6   2  13      218.11      205.07     10.80 o 
  -5   2  13      309.21      393.60     24.05 o 
  -4   2  13      125.23      109.91      5.76 o 
  -3   2  13       61.37       38.67      4.42 o 
  -2   2  13      135.80       86.15      4.63 o 
  -1   2  13      100.78      109.08      5.40 o 
   0   2  13      235.26      181.72      5.03 o 
   1   2  13        8.87        0.00      3.31 o 
   2   2  13       15.30        5.82      3.04 o 
   3   2  13      912.67      773.45      9.11 o 
   4   2  13      160.37      203.36      8.51 o 
   5   2  13      609.94      575.09     19.82 o 
   6   2  13      232.49      215.20      9.02 o 
   7   2  13      686.50      729.82     34.53 o 
   8   2  13      545.91      652.85     51.59 o 
   9   2  13      137.12      104.88     34.15 o 
  -9   3  13       65.80       44.82     26.05 o 
  -8   3  13        2.28        4.14      5.14 o 
  -7   3  13        4.15        0.00      5.30 o 
  -6   3  13       45.37      108.59     10.76 o 
  -5   3  13      100.41      150.72      7.52 o 
  -4   3  13       70.45      144.36     10.66 o 
  -3   3  13       58.82       51.28      5.09 o 
  -2   3  13      743.86      660.52      9.33 o 
  -1   3  13      313.80      241.10      8.50 o 
   0   3  13      415.70      445.18      6.76 o 
   1   3  13       16.78       15.65      3.78 o 
   2   3  13      169.57      181.44      5.22 o 
   3   3  13      849.29      818.32      9.58 o 
   4   3  13      216.59      257.71      7.99 o 
   5   3  13      356.44      401.26      7.92 o 
   6   3  13       42.05       46.35      7.15 o 
   7   3  13        7.33        6.18      7.89 o 
   8   3  13      107.38      123.20     14.71 o 
   9   3  13      222.38      210.49     18.90 o 
  -9   4  13      129.33      101.82     19.72 o 
  -8   4  13       64.43       24.62     15.11 o 
  -7   4  13       35.41        8.13     12.97 o 
  -6   4  13       58.93       29.85      9.80 o 
  -5   4  13      413.65      390.11     11.90 o 
  -4   4  13       16.61       19.00      7.69 o 
  -3   4  13       11.11       13.01      5.36 o 
  -2   4  13      213.18      235.46      7.25 o 
  -1   4  13     3512.86     3459.54     20.94 o 
   0   4  13       50.17       57.33      5.41 o 
   1   4  13     3344.15     3250.37     28.98 o 
   2   4  13      459.01      393.38      7.25 o 
   3   4  13     2925.38     2745.74     34.58 o 
   4   4  13       84.93       81.20      6.79 o 
   5   4  13       16.78       14.53      5.73 o 
   6   4  13       58.40       91.52      7.98 o 
   7   4  13        0.18        0.00      7.90 o 
   8   4  13      205.66      191.98     12.80 o 
  -9   5  13       10.23        0.00     21.67 o 
  -8   5  13        0.00        3.70     19.91 o 
  -7   5  13        0.08        0.00     10.32 o 
  -6   5  13        6.93        5.31      9.44 o 
  -5   5  13       20.95        4.59      6.51 o 
  -4   5  13       84.76       94.69      7.69 o 
  -3   5  13        0.47        5.99      6.65 o 
  -2   5  13       11.82      133.70      7.01 o 
  -1   5  13        5.12        0.00      2.88 o 
   0   5  13        0.31        0.00      3.01 o 
   1   5  13        2.18        1.44      4.35 o 
   2   5  13       37.05       70.87      6.49 o 
   3   5  13        2.60        0.00      2.68 o 
   4   5  13        0.30        8.54      5.38 o 
   5   5  13        0.00        0.00      6.11 o 
   6   5  13        2.10        4.04      7.00 o 
   7   5  13        0.00        0.00      7.55 o 
   8   5  13        0.72        0.00     10.78 o 
  -8   6  13       47.75       56.88     18.69 o 
  -7   6  13        1.02        0.00      2.57 o 
  -6   6  13       28.18        5.04      7.80 o 
  -5   6  13      230.17      202.07      9.10 o 
  -4   6  13     2801.24     3007.77     80.64 o 
  -3   6  13     1304.46     1214.91     23.91 o 
  -2   6  13      459.31      454.27     12.46 o 
  -1   6  13      111.74       92.17      8.10 o 
   0   6  13     2130.54     2312.09     17.76 o 
   1   6  13       42.64       65.49      6.76 o 
   2   6  13        0.04        0.00      3.03 o 
   3   6  13      422.87      404.40     14.08 o 
   4   6  13      278.67      326.33      7.48 o 
   5   6  13        5.40        4.48      8.26 o 
   6   6  13      550.73      532.68      9.89 o 
   7   6  13      101.17       72.95     10.01 o 
   8   6  13       14.73        1.25     11.62 o 
  -8   7  13       14.85       18.63     20.89 o 
  -7   7  13        0.66        2.63      9.42 o 
  -6   7  13      186.54      185.06     13.75 o 
  -5   7  13      187.42      109.64      9.53 o 
  -4   7  13        9.09        0.00      8.32 o 
  -3   7  13       43.50       80.17      8.63 o 
  -2   7  13      127.14      173.99     11.19 o 
  -1   7  13       12.18        1.86      3.83 o 
   0   7  13      196.61      273.79     10.46 o 
   1   7  13       37.98      159.38     12.88 o 
   2   7  13      269.01      237.71      8.47 o 
   3   7  13       86.76       89.50      7.29 o 
   4   7  13       61.23       35.20      6.63 o 
   5   7  13      212.47      166.26      8.54 o 
   6   7  13        4.92       46.94      8.79 o 
   7   7  13       38.59       29.01      9.92 o 
  -7   8  13        3.90        0.00     12.70 o 
  -6   8  13      108.99       75.72     12.58 o 
  -5   8  13       35.51       24.16      9.74 o 
  -4   8  13        4.25        6.30      8.99 o 
  -3   8  13      227.48      208.61     11.65 o 
  -2   8  13       84.70       86.48     13.82 o 
  -1   8  13      296.49      214.10     11.23 o 
   0   8  13        0.38       19.67      6.90 o 
   1   8  13       60.94       65.92      8.11 o 
   2   8  13       35.91       42.40      7.87 o 
   3   8  13      499.23      446.32      8.97 o 
   4   8  13      192.14      204.30      8.40 o 
   5   8  13       20.80       38.38      8.36 o 
   6   8  13       35.24       37.57      9.91 o 
   7   8  13      193.41      172.78     12.52 o 
  -7   9  13       23.45       29.41     21.21 o 
  -6   9  13      224.87      182.33     16.10 o 
  -5   9  13      165.23      131.45     13.01 o 
  -4   9  13       11.06        8.18     10.36 o 
  -3   9  13      152.82       68.65     11.51 o 
  -2   9  13     1760.50     1629.88     22.87 o 
  -1   9  13      405.87      389.44     12.52 o 
   0   9  13      120.68      108.46      9.23 o 
   1   9  13        4.02        5.68      6.48 o 
   2   9  13     1232.21     1089.84     14.07 o 
   3   9  13     1007.94      991.72     16.96 o 
   4   9  13       23.97       25.11      8.32 o 
   5   9  13        2.27       10.83      8.70 o 
   6   9  13       27.04       19.31     11.70 o 
  -6  10  13        9.30        0.00     25.63 o 
  -5  10  13        2.61        0.00     11.95 o 
  -4  10  13        0.62       17.93     12.63 o 
  -3  10  13        7.50       24.64     13.37 o 
  -2  10  13        0.09        3.07     11.27 o 
  -1  10  13        9.60       32.66      9.11 o 
   0  10  13        2.01        0.00      3.71 o 
   1  10  13       12.45        8.70      8.20 o 
   2  10  13        4.24       39.16      9.28 o 
   3  10  13        0.37        9.44      9.02 o 
   4  10  13        0.00       42.80      9.49 o 
   5  10  13        0.75       23.43     10.47 o 
  -5  11  13      398.18      353.89     19.02 o 
  -4  11  13      311.63      200.31     16.66 o 
  -3  11  13        5.33        0.00     14.45 o 
  -2  11  13      165.29      129.25     13.68 o 
  -1  11  13      164.33      169.28     12.08 o 
   0  11  13      339.83      253.44     12.52 o 
   1  11  13      478.98      437.38     13.15 o 
   2  11  13       64.66       37.06     10.45 o 
   3  11  13        5.55        8.71      7.91 o 
   4  11  13      299.31      278.89     13.79 o 
   5  11  13       83.30       63.04     11.80 o 
  -4  12  13       35.72       47.33     21.57 o 
  -3  12  13       75.57       64.62     16.05 o 
  -2  12  13       51.68       41.40     13.12 o 
  -1  12  13        0.65        0.00     11.39 o 
   0  12  13      128.70      122.74     12.95 o 
   1  12  13       66.71       48.29     12.36 o 
   2  12  13        2.07        0.61     12.05 o 
   3  12  13      188.11      236.88     14.59 o 
  -1  13  13        6.23       21.70     14.33 o 
   0  13  13       41.04       51.96     13.85 o 
   1  13  13       56.94       27.19     14.29 o 
  -8   0  14       52.67       35.41     18.73 o 
  -6   0  14      749.66      807.18     22.81 o 
  -4   0  14     2281.66     2677.99     35.89 o 
  -2   0  14      230.91      280.25      4.65 o 
   0   0  14     1608.69     1763.39     15.26 o 
   2   0  14      510.57      704.96      9.71 o 
   4   0  14       76.50       69.33     11.82 o 
   6   0  14     4729.76     5204.57     42.09 o 
   8   0  14     1833.57     1836.10     27.12 o 
  -9   1  14      103.89       70.06     18.96 o 
  -8   1  14       13.10       20.77     14.43 o 
  -7   1  14       39.08       34.80     13.06 o 
  -6   1  14      107.59       89.28     12.08 o 
  -5   1  14        4.33        0.00      6.31 o 
  -4   1  14      503.97      650.67      8.02 o 
  -3   1  14        0.62        0.00      2.72 o 
  -2   1  14        0.02        0.75      3.35 o 
  -1   1  14        3.44        3.89      3.22 o 
   0   1  14       24.43       49.46      3.59 o 
   1   1  14      258.67      282.89      6.61 o 
   2   1  14       15.00       32.63      4.10 o 
   3   1  14        0.08        0.00      6.78 o 
   4   1  14       87.08       98.37      9.51 o 
   5   1  14        8.05       11.31      8.03 o 
   6   1  14       26.58       21.71      7.91 o 
   7   1  14      145.34      173.71     17.97 o 
   8   1  14        5.48       25.39     10.43 o 
   9   1  14       26.43       94.80     16.29 o 
  -9   2  14       64.55       24.31     16.19 o 
  -8   2  14      225.16      263.75     17.42 o 
  -7   2  14      361.64      260.44     14.52 o 
  -6   2  14        1.49        1.24      6.42 o 
  -5   2  14      574.19      533.60     12.22 o 
  -4   2  14      689.79      665.97     12.85 o 
  -3   2  14      509.82      426.38      6.38 o 
  -2   2  14       16.28       29.27      5.00 o 
  -1   2  14      326.20      302.27      9.96 o 
   0   2  14      717.80      658.24      8.86 o 
   1   2  14      156.62      141.46      4.01 o 
   2   2  14       86.52       85.79      4.19 o 
   3   2  14      127.01      143.80      6.87 o 
   4   2  14     2088.50     2239.90     30.39 o 
   5   2  14      451.70      337.95     12.19 o 
   6   2  14      395.62      472.81     10.34 o 
   7   2  14      235.78      239.20     21.65 o 
   8   2  14      323.11      344.23     13.00 o 
   9   2  14       46.78       47.25     15.14 o 
  -9   3  14       18.81        6.84     24.61 o 
  -8   3  14       10.86        5.67     12.26 o 
  -7   3  14      144.20      103.45     12.27 o 
  -6   3  14     1773.03     1762.88     17.17 o 
  -5   3  14     4085.15     3965.91     58.99 o 
  -4   3  14      667.63      626.12     18.47 o 
  -3   3  14        2.68        0.00      2.71 o 
  -2   3  14      912.69      849.23      7.94 o 
  -1   3  14       24.84       12.47      7.06 o 
   0   3  14      491.06      526.56      5.89 o 
   1   3  14      190.02      190.34      4.34 o 
   2   3  14        6.05       12.97      2.85 o 
   3   3  14      453.51      483.59      9.94 o 
   4   3  14      369.61      344.30      8.07 o 
   5   3  14     1151.62     1227.75     11.62 o 
   6   3  14       25.17       20.10      6.93 o 
   7   3  14       18.34        3.42      6.15 o 
   8   3  14       55.17       47.19     11.00 o 
  -9   4  14       54.59       51.23     19.43 o 
  -8   4  14       55.35        5.86     23.77 o 
  -7   4  14       20.02        4.04      8.90 o 
  -6   4  14       28.83       65.82     10.92 o 
  -5   4  14       59.99      140.40     10.35 o 
  -4   4  14       92.45       70.53      6.85 o 
  -3   4  14       37.96       77.82      6.00 o 
  -2   4  14      109.26       89.19      6.02 o 
  -1   4  14       54.92       74.44      8.37 o 
   0   4  14       22.95       17.49      7.03 o 
   1   4  14        3.01       26.33      5.10 o 
   2   4  14        9.38        8.19      4.62 o 
   3   4  14      456.27      495.23     10.36 o 
   4   4  14        0.03       30.43      6.78 o 
   5   4  14        2.21        0.02      5.87 o 
   6   4  14       27.31       14.24      4.66 o 
   7   4  14        2.27        0.00      6.27 o 
   8   4  14       26.39       13.83     10.31 o 
  -8   5  14       92.82       67.42     17.39 o 
  -7   5  14       77.62       51.18     24.85 o 
  -6   5  14     1416.98     1320.72     22.75 o 
  -5   5  14     1697.24     1672.18     17.17 o 
  -4   5  14      225.77      212.00      8.14 o 
  -3   5  14     2172.65     2247.77     16.84 o 
  -2   5  14       55.38       65.96      6.20 o 
  -1   5  14      537.97      641.52     11.11 o 
   0   5  14      288.72      245.41      6.95 o 
   1   5  14     2343.10     2301.82     20.90 o 
   2   5  14     2331.59     2041.46     33.60 o 
   3   5  14       36.08       24.64      5.19 o 
   4   5  14        3.65        5.83      6.58 o 
   5   5  14       31.88       10.03      3.48 o 
   6   5  14       15.00       13.02      5.58 o 
   7   5  14       28.21       14.15      9.87 o 
   8   5  14       70.14       39.83     12.51 o 
  -8   6  14        0.01        0.00     15.81 o 
  -7   6  14        8.13        0.00      4.72 o 
  -6   6  14        2.52        0.00      9.41 o 
  -5   6  14       79.08       89.74     10.02 o 
  -4   6  14        7.83       13.82      8.67 o 
  -3   6  14       53.92      143.14      9.37 o 
  -2   6  14        7.86       16.03      7.00 o 
  -1   6  14        2.65        1.95     11.56 o 
   0   6  14       68.20       67.10      6.97 o 
   1   6  14      244.84      472.00     13.17 o 
   2   6  14        7.83        0.00      6.43 o 
   3   6  14       83.47       66.46      6.77 o 
   4   6  14        0.90        0.00      3.35 o 
   5   6  14       19.99        2.08      6.28 o 
   6   6  14      150.45      147.58      9.51 o 
   7   6  14       20.35       26.74      9.71 o 
   8   6  14       28.40        0.49      5.33 o 
  -8   7  14        1.45        0.00     14.59 o 
  -7   7  14       21.61        5.91     14.35 o 
  -6   7  14      271.81      229.48     13.99 o 
  -5   7  14      130.82       69.72      9.89 o 
  -4   7  14        0.00        0.00      6.90 o 
  -3   7  14      346.65      421.32     14.55 o 
  -2   7  14      374.54      333.56     10.09 o 
  -1   7  14       97.81       95.24      9.26 o 
   0   7  14       13.01       10.84      5.89 o 
   1   7  14     2591.14     2830.47     34.00 o 
   2   7  14       13.60        0.00      2.34 o 
   3   7  14       32.01       36.55      7.49 o 
   4   7  14        5.42        0.00      5.37 o 
   5   7  14       71.68       73.95      8.21 o 
   6   7  14      275.43      233.65     10.71 o 
   7   7  14       13.47        4.91     10.40 o 
  -7   8  14        1.46        0.00     16.24 o 
  -6   8  14      150.02      116.60     15.23 o 
  -5   8  14        2.17        0.00      6.38 o 
  -4   8  14       73.23       61.16     10.04 o 
  -3   8  14        2.80       24.27     10.28 o 
  -2   8  14      184.60      208.68     16.17 o 
  -1   8  14      214.63      174.42     10.90 o 
   0   8  14      306.93      272.98      9.61 o 
   1   8  14     1528.27     1541.12     23.51 o 
   2   8  14      262.72      261.19      9.39 o 
   3   8  14      442.32      491.59      9.25 o 
   4   8  14      384.80      369.48      8.67 o 
   5   8  14       25.37       19.26      9.39 o 
   6   8  14        4.02        0.00      8.46 o 
   7   8  14      121.28      130.06     12.28 o 
  -7   9  14        0.17        0.00     12.00 o 
  -6   9  14       16.35       34.67     16.66 o 
  -5   9  14        8.26        0.00     10.93 o 
  -4   9  14        0.06        0.00      9.39 o 
  -3   9  14        9.73        1.08      3.06 o 
  -2   9  14      119.34      160.29     12.70 o 
  -1   9  14       36.14       34.56     10.49 o 
   0   9  14       18.33       11.48      8.65 o 
   1   9  14        3.47       20.32      7.44 o 
   2   9  14      146.41      232.42      9.90 o 
   3   9  14       70.15       70.83      8.60 o 
   4   9  14       37.71       33.53      9.01 o 
   5   9  14       53.04       48.86     10.16 o 
   6   9  14       17.48        0.88      8.11 o 
  -6  10  14       50.66       20.18     23.83 o 
  -5  10  14       21.50        0.00      4.98 o 
  -4  10  14      276.92      236.24     18.56 o 
  -3  10  14        7.95        0.00      7.02 o 
  -2  10  14      225.05      170.96     12.95 o 
  -1  10  14      378.56      280.80     11.19 o 
   0  10  14        7.97        0.36      6.05 o 
   1  10  14       55.51       74.12      9.18 o 
   2  10  14      408.34      446.40     10.84 o 
   3  10  14      278.40      252.41     10.52 o 
   4  10  14      543.95      427.94     11.64 o 
   5  10  14        8.44        6.34      9.88 o 
  -5  11  14        1.86        0.00     17.54 o 
  -4  11  14        5.48       37.39     16.14 o 
  -3  11  14        0.24        0.00     10.55 o 
  -2  11  14        0.01       13.72     14.92 o 
  -1  11  14        2.67        0.00     11.82 o 
   0  11  14       64.68       76.12     11.71 o 
   1  11  14       51.76       54.83     11.73 o 
   2  11  14       19.29        6.35      8.99 o 
   3  11  14        0.75        0.00     10.01 o 
   4  11  14       53.19       39.79     11.25 o 
  -3  12  14       60.84       46.30     16.70 o 
  -2  12  14       80.39       71.24     13.25 o 
  -1  12  14        0.53        0.00     13.80 o 
   0  12  14       87.51       98.23     12.89 o 
   1  12  14        7.58        1.80      5.60 o 
   2  12  14       86.61       70.15     12.30 o 
   3  12  14      116.62      106.20     13.05 o 
  -9   0  15       24.20       24.37     24.49 o 
  -7   0  15        4.11        4.44     15.61 o 
  -5   0  15        0.82        0.00      3.24 o 
  -3   0  15        1.20        0.00      4.12 o 
  -1   0  15        3.54        3.14      2.87 o 
   1   0  15        1.26        0.00      3.04 o 
   3   0  15        1.28       10.60     13.18 o 
   5   0  15        6.83        0.00     11.21 o 
   7   0  15        4.74        0.00      4.32 o 
  -9   1  15      278.39      273.35     20.74 o 
  -8   1  15       65.19       47.76     13.58 o 
  -7   1  15      524.18      541.85     15.91 o 
  -6   1  15      350.47      320.21     32.59 o 
  -5   1  15       54.94       24.13     13.45 o 
  -4   1  15     3206.45     3056.47     41.86 o 
  -3   1  15        0.58        0.00      1.22 o 
  -2   1  15       74.05       74.81      5.32 o 
  -1   1  15        1.26        0.00      0.80 o 
   0   1  15      507.46      418.68      7.17 o 
   1   1  15     1408.91     1658.39     17.15 o 
   2   1  15      721.51      656.92      8.63 o 
   3   1  15      495.23      579.82      6.91 o 
   4   1  15      489.76      498.79     14.38 o 
   5   1  15      700.04      671.71     11.64 o 
   6   1  15       81.27       88.24      8.06 o 
   7   1  15      944.95      982.98     13.31 o 
   8   1  15       67.85       69.67     11.27 o 
  -9   2  15        6.50        0.00     10.54 o 
  -8   2  15      199.73      149.60     18.71 o 
  -7   2  15      261.79      301.95     18.91 o 
  -6   2  15      132.17      122.97     11.90 o 
  -5   2  15     1248.43     1226.48     10.94 o 
  -4   2  15      426.64      386.93      8.89 o 
  -3   2  15       77.99       81.33      6.36 o 
  -2   2  15       53.50       44.60      5.87 o 
  -1   2  15      149.25      159.97      9.66 o 
   0   2  15      397.98      291.61      4.47 o 
   1   2  15       47.77       46.92      3.86 o 
   2   2  15       12.86        4.28      3.40 o 
   3   2  15      482.73      463.92      7.11 o 
   4   2  15     3500.78     3228.86     58.74 o 
   5   2  15       23.98       17.17      9.95 o 
   6   2  15        8.94        9.50      7.19 o 
   7   2  15        8.80        0.00      1.60 o 
   8   2  15       21.17       21.00     11.50 o 
  -8   3  15       25.74       29.87     14.60 o 
  -7   3  15       94.46       89.60     15.69 o 
  -6   3  15      415.30      416.18     11.23 o 
  -5   3  15     1029.49     1121.50     15.62 o 
  -4   3  15      100.55       76.81      7.15 o 
  -3   3  15        8.60        2.41      4.26 o 
  -2   3  15      404.37      391.63      6.69 o 
  -1   3  15       28.11       25.27      5.33 o 
   0   3  15      348.81      327.16      5.57 o 
   1   3  15       64.47       89.77      4.35 o 
   2   3  15       11.35        5.26      4.40 o 
   3   3  15       58.30       79.04      6.67 o 
   4   3  15     1376.79     1298.50     38.77 o 
   5   3  15      251.58      268.99     10.12 o 
   6   3  15        4.97        0.00      7.08 o 
   7   3  15        9.49        0.00      7.61 o 
   8   3  15        9.26        4.03      6.01 o 
  -9   4  15       32.66        0.00     10.32 o 
  -8   4  15      200.96      154.11     36.31 o 
  -7   4  15       96.14       76.15     11.76 o 
  -6   4  15     2372.91     2473.75     52.64 o 
  -5   4  15      717.43      653.82     13.42 o 
  -4   4  15     1611.96     1636.66     27.08 o 
  -3   4  15     2383.68     2176.25     25.65 o 
  -2   4  15     2105.73     2085.14     28.06 o 
  -1   4  15      198.87      203.01      7.66 o 
   0   4  15      280.75      304.68      6.81 o 
   1   4  15      197.93      198.57      7.57 o 
   2   4  15       48.84       39.59      5.23 o 
   3   4  15       44.86       84.36      6.48 o 
   4   4  15     2363.78     2299.09     24.47 o 
   5   4  15       28.74       25.53      6.72 o 
   6   4  15       21.26        4.10      6.92 o 
   7   4  15       33.71       17.63      9.49 o 
   8   4  15       52.25       34.11     11.87 o 
  -8   5  15        7.81        6.46     11.70 o 
  -7   5  15        0.74        0.00      9.16 o 
  -6   5  15       39.00      131.44     12.49 o 
  -5   5  15        4.04        2.87      6.86 o 
  -4   5  15        5.24        4.66      7.21 o 
  -3   5  15       46.94      106.10      7.86 o 
  -2   5  15        2.33        6.64      5.41 o 
  -1   5  15       17.56       10.64      8.05 o 
   0   5  15        7.35       19.09      6.11 o 
   1   5  15       20.31       84.35      9.37 o 
   2   5  15        1.58      533.07     14.45 o 
   3   5  15       11.04       21.26      6.75 o 
   4   5  15       74.85       76.65      7.89 o 
   5   5  15       34.42       37.99      7.07 o 
   6   5  15       18.52       14.16      7.52 o 
   7   5  15        0.00        0.00      4.87 o 
   8   5  15        2.43        0.00      8.81 o 
  -8   6  15       58.07       10.34     23.04 o 
  -7   6  15        0.89        8.32     15.07 o 
  -6   6  15        3.43        3.71      8.50 o 
  -5   6  15      163.52       95.61     11.33 o 
  -4   6  15        0.12        0.00      5.50 o 
  -3   6  15     3980.16     3523.84     22.15 o 
  -2   6  15     1554.67     1415.45     33.36 o 
  -1   6  15      478.89      422.84     10.80 o 
   0   6  15        7.07        1.42      4.45 o 
   1   6  15     4545.87     4024.68     35.03 o 
   2   6  15      665.95      713.13     11.24 o 
   3   6  15       33.18       32.98      7.00 o 
   4   6  15        6.18        0.06      3.08 o 
   5   6  15        4.89        0.00      4.92 o 
   6   6  15       24.84       27.21      8.45 o 
   7   6  15        1.21        0.00      4.41 o 
  -7   7  15        0.93        2.17     11.85 o 
  -6   7  15       47.81       54.32     14.19 o 
  -5   7  15       32.07       15.96     10.60 o 
  -4   7  15      228.05      212.57     10.71 o 
  -3   7  15     1222.00     1168.98     22.75 o 
  -2   7  15     1564.82     1516.32     33.26 o 
  -1   7  15      155.82      128.57     10.29 o 
   0   7  15        0.31        0.00      4.40 o 
   1   7  15     2447.90     2414.79     26.65 o 
   2   7  15        0.28        0.00      8.18 o 
   3   7  15      201.13      161.66      9.09 o 
   4   7  15        6.96        0.00      4.47 o 
   5   7  15        5.03        0.00      5.15 o 
   6   7  15      210.45      228.55     11.20 o 
   7   7  15       21.05       22.48     10.94 o 
  -7   8  15        5.89        0.00     12.72 o 
  -6   8  15        5.75        4.43     11.52 o 
  -5   8  15       28.02       49.77     10.72 o 
  -4   8  15       20.45       22.44      8.67 o 
  -3   8  15      126.69      104.53     11.00 o 
  -2   8  15      367.59      313.61     15.86 o 
  -1   8  15       29.78       12.61     11.83 o 
   0   8  15      103.25       92.01      9.24 o 
   1   8  15      999.52      983.09     13.87 o 
   2   8  15      309.70      307.20     10.03 o 
   3   8  15       31.34       24.33      8.07 o 
   4   8  15      190.84      131.10      8.65 o 
   5   8  15       11.11        0.00      7.26 o 
   6   8  15       29.48       23.18     10.42 o 
  -6   9  15      129.79      115.63     18.13 o 
  -5   9  15       87.26       63.56     13.82 o 
  -4   9  15       14.29        4.99     10.70 o 
  -3   9  15       41.59       31.11     11.10 o 
  -2   9  15      399.09      319.84     13.08 o 
  -1   9  15       98.34       76.20     11.42 o 
   0   9  15       94.96       75.59      9.57 o 
   1   9  15      102.74      141.47      9.31 o 
   2   9  15      730.18      639.41     10.27 o 
   3   9  15      143.26      132.55     10.77 o 
   4   9  15      311.16      279.55      9.53 o 
   5   9  15      498.88      451.96     11.56 o 
   6   9  15       20.93        0.00      8.13 o 
  -5  10  15        8.26        0.30      3.86 o 
  -4  10  15        1.23        0.00     24.26 o 
  -3  10  15        1.08        0.08      2.53 o 
  -2  10  15       12.38       14.32     11.68 o 
  -1  10  15        6.60        4.12      8.65 o 
   0  10  15        0.21        0.00      6.84 o 
   1  10  15        7.87        7.08      8.77 o 
   2  10  15        4.95       25.17      9.81 o 
   3  10  15        4.42       43.02      9.88 o 
   4  10  15        1.81       23.88     10.88 o 
   5  10  15        0.12       17.84     11.56 o 
  -4  11  15      260.51      222.79     19.59 o 
  -3  11  15       54.27       39.10     15.96 o 
  -2  11  15        9.42        9.41     13.29 o 
  -1  11  15       89.70       78.51     11.54 o 
   0  11  15      141.14       99.87     11.97 o 
   1  11  15      104.89       88.07     11.93 o 
   2  11  15       66.67       43.09     11.06 o 
   3  11  15       73.54       68.70     12.33 o 
   4  11  15       47.25       30.57     12.04 o 
  -3  12  15       17.71        0.00     18.12 o 
  -2  12  15       47.39       51.26     13.30 o 
  -1  12  15       19.22       23.37     12.70 o 
   0  12  15       13.47       22.44     13.13 o 
   1  12  15       16.76        0.00      9.83 o 
   2  12  15       25.58        2.14      8.53 o 
  -8   0  16       17.29        9.36     19.45 o 
  -6   0  16       76.84       74.10     13.38 o 
  -4   0  16     2469.17     2710.71     91.47 o 
  -2   0  16      296.77      288.11     10.56 o 
   0   0  16      130.98      106.03      6.98 o 
   2   0  16      160.78      264.73      8.68 o 
   4   0  16     1370.41     1404.28     30.97 o 
   6   0  16      906.96      968.65     15.88 o 
   8   0  16     1850.64     1796.96     27.62 o 
  -9   1  16        0.03        0.00     22.40 o 
  -8   1  16        0.74        0.02      4.08 o 
  -7   1  16       14.69       16.06     12.43 o 
  -6   1  16        0.65        9.56     10.43 o 
  -5   1  16       28.48        5.18     13.18 o 
  -4   1  16      131.94      185.80     11.47 o 
  -3   1  16       14.75        0.00      5.08 o 
  -2   1  16       20.53       24.05      5.24 o 
  -1   1  16       16.18       24.29      4.15 o 
   0   1  16       53.94       74.73      4.00 o 
   1   1  16       72.36       78.05      4.55 o 
   2   1  16      177.01      194.27      5.45 o 
   3   1  16      103.13       79.65      5.66 o 
   4   1  16      539.90      537.42     14.16 o 
   5   1  16       97.05       60.43      8.59 o 
   6   1  16       31.35       39.18      7.50 o 
   7   1  16       55.01       44.99      9.78 o 
   8   1  16       73.02       76.05     11.80 o 
  -9   2  16       90.89       83.21     20.32 o 
  -8   2  16      399.35      327.28     18.08 o 
  -7   2  16      718.12      759.02     18.07 o 
  -6   2  16      123.25       74.66     11.00 o 
  -5   2  16        1.77       41.91     14.92 o 
  -4   2  16       95.38      105.10      6.96 o 
  -3   2  16       23.36        5.11      6.41 o 
  -2   2  16       83.22      105.08      6.63 o 
  -1   2  16      187.96      207.30      7.63 o 
   0   2  16      131.91      116.42      5.76 o 
   1   2  16      195.60      186.24      6.12 o 
   2   2  16      119.58       85.66      4.54 o 
   3   2  16      561.01      476.39      7.01 o 
   4   2  16     4317.14     4405.27     43.97 o 
   5   2  16      252.24      234.82     11.33 o 
   6   2  16      195.51      179.65      8.97 o 
   7   2  16        5.17        0.00      6.84 o 
   8   2  16       19.43        6.40     10.81 o 
  -8   3  16       82.72       90.38     15.52 o 
  -7   3  16      178.34      102.63     15.40 o 
  -6   3  16      168.27      153.76     12.33 o 
  -5   3  16      283.53      316.11     16.22 o 
  -4   3  16      197.49      165.89     10.52 o 
  -3   3  16        0.02        0.00      5.22 o 
  -2   3  16      290.10      245.09     12.09 o 
  -1   3  16      303.91      317.99      9.44 o 
   0   3  16      189.39      191.95      6.20 o 
   1   3  16      167.45      168.97      4.80 o 
   2   3  16        1.87        0.00      3.16 o 
   3   3  16     1666.37     1526.24     21.69 o 
   4   3  16     5486.61     5136.60     53.11 o 
   5   3  16       32.80       38.63      8.99 o 
   6   3  16      193.91      145.87      9.58 o 
   7   3  16       26.75       13.79      7.16 o 
   8   3  16        2.29        0.00     10.31 o 
  -8   4  16       55.64       63.88     19.09 o 
  -7   4  16        0.11        0.00      9.13 o 
  -6   4  16        4.17       31.69      8.68 o 
  -5   4  16      107.78      126.03      9.22 o 
  -4   4  16        0.14        3.74      8.71 o 
  -3   4  16      255.53      300.60      9.32 o 
  -2   4  16       35.36       65.92      7.39 o 
  -1   4  16       53.59      105.40      7.62 o 
   0   4  16       43.63       25.44      5.89 o 
   1   4  16       11.17        7.25      6.28 o 
   2   4  16        5.16       10.23      5.63 o 
   3   4  16      138.66      165.44     11.09 o 
   4   4  16      156.04      167.05     10.15 o 
   5   4  16       33.39       35.20      7.41 o 
   6   4  16        2.88        0.44      8.49 o 
   7   4  16        0.90        0.00      7.16 o 
   8   4  16        0.04        2.26     12.42 o 
  -8   5  16      147.99      106.88     20.16 o 
  -7   5  16      106.88       64.28     26.65 o 
  -6   5  16      544.26      451.03     16.84 o 
  -5   5  16      125.10       98.16     11.18 o 
  -4   5  16      444.88      344.15     10.49 o 
  -3   5  16     4487.29     4817.97     47.37 o 
  -2   5  16      152.20      158.56      8.28 o 
  -1   5  16     1000.03      948.75     18.52 o 
   0   5  16      105.77       66.84      6.86 o 
   1   5  16     3998.37     4320.05     32.40 o 
   2   5  16     4132.07     3783.25     58.49 o 
   3   5  16     1654.82     1705.94     16.02 o 
   4   5  16      138.46      104.74      8.16 o 
   5   5  16      401.60      505.40      9.16 o 
   6   5  16      141.43      152.16     10.21 o 
   7   5  16       17.84       11.64     11.89 o 
  -8   6  16       37.54       26.24     21.67 o 
  -7   6  16       20.40       11.15     16.99 o 
  -6   6  16        0.94        0.00     10.33 o 
  -5   6  16       63.32       43.14     10.38 o 
  -4   6  16       22.58       13.51      8.28 o 
  -3   6  16       28.48      275.60     22.20 o 
  -2   6  16       30.36       47.48      8.07 o 
  -1   6  16      124.04       97.37      9.73 o 
   0   6  16        0.60        0.00      5.65 o 
   1   6  16      355.96      489.24      9.90 o 
   2   6  16        0.07       76.31      8.71 o 
   3   6  16        3.71       19.26      7.22 o 
   4   6  16        9.54        0.00      3.99 o 
   5   6  16        5.20        0.00      5.61 o 
   6   6  16        3.36        6.88      8.63 o 
   7   6  16        0.58        0.00      3.00 o 
  -7   7  16        6.43        0.72      5.88 o 
  -6   7  16        5.17        0.00     10.51 o 
  -5   7  16        4.50        2.80      7.31 o 
  -4   7  16      313.60      249.02     10.80 o 
  -3   7  16     2037.84     1900.46     32.97 o 
  -2   7  16     2334.55     2074.78     21.75 o 
  -1   7  16        0.91        0.00     10.06 o 
   0   7  16      177.43      152.79      9.04 o 
   1   7  16     1994.42     2168.62     31.09 o 
   2   7  16      490.58      410.98     19.27 o 
   3   7  16      274.67      208.30      8.37 o 
   4   7  16      122.70       95.64      8.33 o 
   5   7  16       27.40       16.77      9.17 o 
   6   7  16      250.06      223.30     11.32 o 
   7   7  16      106.25       97.06     11.76 o 
  -7   8  16      176.85      126.77     32.89 o 
  -6   8  16      276.13      287.34     24.85 o 
  -5   8  16      753.33      686.50     15.70 o 
  -4   8  16        0.01        5.64      8.80 o 
  -3   8  16      182.84      221.64     12.10 o 
  -2   8  16      586.50      403.86     12.91 o 
  -1   8  16        4.60        0.00      3.26 o 
   0   8  16        0.16        0.00      6.13 o 
   1   8  16      634.17      587.63     15.23 o 
   2   8  16        7.38       67.66      8.80 o 
   3   8  16       25.33        0.34      5.60 o 
   4   8  16       52.33       66.08      8.17 o 
   5   8  16        0.49        0.00      4.15 o 
   6   8  16       35.61       24.21     10.87 o 
  -6   9  16        2.76        3.32     11.32 o 
  -5   9  16        7.27        2.42      9.78 o 
  -4   9  16        6.27        0.00      9.05 o 
  -3   9  16        4.15        0.00      0.78 o 
  -2   9  16        0.26        0.00     10.67 o 
  -1   9  16        3.37        0.00      7.81 o 
   0   9  16       21.90        5.07      7.98 o 
   1   9  16       11.79       11.67      8.72 o 
   2   9  16       13.12       18.51      8.84 o 
   3   9  16       16.74       18.93      9.37 o 
   4   9  16       55.91       55.61      9.09 o 
   5   9  16       79.50       94.17     11.38 o 
  -5  10  16        1.46        0.00     15.31 o 
  -4  10  16       22.27        0.00      8.89 o 
  -3  10  16       11.31        0.00      7.32 o 
  -2  10  16       12.84        0.00      9.78 o 
  -1  10  16        7.77        0.79      1.92 o 
   0  10  16        9.96        5.29      9.85 o 
   1  10  16       10.51        0.87      7.54 o 
   2  10  16      167.38      131.42      9.99 o 
   3  10  16      558.69      468.91     11.65 o 
   4  10  16      553.49      495.98     11.29 o 
   5  10  16      326.03      314.69     12.75 o 
  -4  11  16       14.40        8.37     15.55 o 
  -3  11  16        0.02        0.00      8.70 o 
  -2  11  16        2.31        0.00      4.73 o 
  -1  11  16        5.65        3.01      4.49 o 
   0  11  16        6.39        7.45     13.23 o 
   1  11  16       22.58       23.61     11.78 o 
   2  11  16        2.31        0.00     13.17 o 
   3  11  16        4.34        0.00     11.10 o 
  -2  12  16       59.03       46.33     14.04 o 
  -1  12  16       56.59       45.19     13.55 o 
   0  12  16       89.65      110.13     14.39 o 
   1  12  16        4.88        0.00      7.39 o 
   2  12  16       21.79        3.80     14.92 o 
  -9   0  17       58.32       42.38     26.65 o 
  -7   0  17        3.80        1.56     16.69 o 
  -5   0  17        7.85        0.50     13.44 o 
  -3   0  17        6.29        0.00      9.84 o 
  -1   0  17        7.64        0.00      2.10 o 
   1   0  17        1.69        0.00      6.23 o 
   3   0  17      162.13      162.13      9.32 o 
   5   0  17       33.37       27.11     11.91 o 
   7   0  17        0.84        0.00      8.31 o 
  -9   1  17      242.83      209.64     24.14 o 
  -8   1  17        7.25       10.79     14.04 o 
  -7   1  17       36.23       39.79     14.71 o 
  -6   1  17        1.89        0.00     14.35 o 
  -5   1  17      198.15      145.80      9.47 o 
  -4   1  17      207.13      181.91      8.84 o 
  -3   1  17      718.68      711.07     31.25 o 
  -2   1  17      252.66      224.06      5.60 o 
  -1   1  17      437.41      528.00      6.20 o 
   0   1  17      244.34      194.99      4.77 o 
   1   1  17      290.17      301.10      5.38 o 
   2   1  17       22.60       24.16      4.81 o 
   3   1  17        8.06        4.93      7.09 o 
   4   1  17        2.11       48.67     12.18 o 
   5   1  17       43.79       41.41      7.97 o 
   6   1  17      224.08      178.68      8.84 o 
   7   1  17      225.15      190.73     11.74 o 
   8   1  17       50.09       39.66     11.82 o 
  -9   2  17      563.16      569.95     22.66 o 
  -8   2  17       44.05       43.78     15.74 o 
  -7   2  17      142.50      158.69     16.40 o 
  -6   2  17      249.80      215.44     11.77 o 
  -5   2  17      228.69      181.09      9.83 o 
  -4   2  17      375.69      331.79     11.92 o 
  -3   2  17       59.12       37.98      6.91 o 
  -2   2  17        5.00        0.00      5.68 o 
  -1   2  17       83.16      103.96      9.89 o 
   0   2  17        5.38        0.00      4.45 o 
   1   2  17      125.03      121.15      4.31 o 
   2   2  17       23.20       13.04      5.24 o 
   3   2  17       12.96       37.58      6.90 o 
   4   2  17      637.89      580.61     10.12 o 
   5   2  17      256.64      217.43     10.78 o 
   6   2  17      209.59      200.35      9.19 o 
   7   2  17       23.84       11.84      8.43 o 
   8   2  17        0.16        0.00      9.75 o 
  -8   3  17        4.79        7.89     16.87 o 
  -7   3  17       71.07       39.52     13.65 o 
  -6   3  17        0.93        0.00      0.90 o 
  -5   3  17       22.84       18.48      7.19 o 
  -4   3  17      562.74      453.57     13.12 o 
  -3   3  17        2.81        0.00      9.58 o 
  -2   3  17       23.34       10.77      6.58 o 
  -1   3  17      232.60      234.07     12.32 o 
   0   3  17       34.11       31.30      5.65 o 
   1   3  17       85.06       84.53      4.74 o 
   2   3  17       29.32       20.19      4.84 o 
   3   3  17      262.63      242.74      7.13 o 
   4   3  17      480.31      479.09     12.43 o 
   5   3  17      235.45      253.69     11.50 o 
   6   3  17       70.70       48.24      9.74 o 
   7   3  17       11.26        7.55     10.01 o 
   8   3  17        1.12        1.03     12.81 o 
  -8   4  17      345.69      331.20     27.97 o 
  -7   4  17        0.02        6.84     13.41 o 
  -6   4  17        6.18        0.00      5.40 o 
  -5   4  17     3162.81     3248.58     79.96 o 
  -4   4  17      712.87      703.07     12.83 o 
  -3   4  17       18.27       62.98     12.79 o 
  -2   4  17      259.22      223.15      8.23 o 
  -1   4  17     1463.05     1420.55     27.52 o 
   0   4  17      202.36      241.66      7.24 o 
   1   4  17        4.15        8.07      3.99 o 
   2   4  17      418.48      458.42      7.28 o 
   3   4  17      870.35      765.11      8.91 o 
   4   4  17      568.64      583.15     12.94 o 
   5   4  17      132.56      141.30     10.37 o 
   6   4  17       13.51       11.86     10.25 o 
   7   4  17       48.37       24.21     10.54 o 
   8   4  17       38.77       31.45     15.48 o 
  -8   5  17       27.71       44.71     19.60 o 
  -7   5  17        6.65        0.00     17.06 o 
  -6   5  17        1.59       11.11     12.64 o 
  -5   5  17       20.38       22.78     10.06 o 
  -4   5  17        3.81        0.00      7.55 o 
  -3   5  17        3.71       42.49     10.76 o 
  -2   5  17       14.59      565.08     36.18 o 
  -1   5  17        0.11       12.08      7.87 o 
   0   5  17        1.53        0.00      7.57 o 
   1   5  17        4.87       58.22      7.25 o 
   2   5  17       57.44      194.94      9.07 o 
   3   5  17        0.40        2.20      5.55 o 
   4   5  17       11.86       10.21      7.71 o 
   5   5  17       11.27       22.07      8.10 o 
   6   5  17        1.65        0.32      5.83 o 
   7   5  17        0.04        0.00     12.05 o 
  -7   6  17       13.33        0.00     13.69 o 
  -6   6  17        8.14       15.78     13.02 o 
  -5   6  17      227.24      214.40     12.50 o 
  -4   6  17      438.67      397.40     10.72 o 
  -3   6  17        3.94       36.08      9.74 o 
  -2   6  17      617.28      710.07     22.30 o 
  -1   6  17        2.56        0.00      7.18 o 
   0   6  17       37.76       30.37      8.38 o 
   1   6  17        3.18        4.91      6.80 o 
   2   6  17     4741.63     5158.78     93.27 o 
   3   6  17      456.05      366.77      8.67 o 
   4   6  17       24.63        0.00      6.49 o 
   5   6  17        6.65        0.00      4.96 o 
   6   6  17      136.26      109.88     11.07 o 
   7   6  17        7.33        0.00      4.13 o 
  -7   7  17      100.54       87.63     26.77 o 
  -6   7  17        0.05       14.05     15.69 o 
  -5   7  17        0.35        0.00      1.54 o 
  -4   7  17        0.94        2.78     10.20 o 
  -3   7  17      138.77      110.03     12.72 o 
  -2   7  17       47.96      143.18     11.11 o 
  -1   7  17       70.25       81.55     11.30 o 
   0   7  17      587.12      651.89     11.56 o 
   1   7  17       23.88       46.27     11.99 o 
   2   7  17     1124.43     1269.98     25.52 o 
   3   7  17       78.46       66.61      8.23 o 
   4   7  17       19.83       11.59      7.54 o 
   5   7  17       12.50        6.46      8.87 o 
   6   7  17      203.47      208.85     11.71 o 
  -6   8  17      342.65      387.45     20.63 o 
  -5   8  17      464.73      438.28     17.97 o 
  -4   8  17       19.62       12.78      9.94 o 
  -3   8  17        5.16       14.97     10.38 o 
  -2   8  17       74.62       78.10     11.31 o 
  -1   8  17      103.01       77.62     11.37 o 
   0   8  17       15.26        2.31      8.65 o 
   1   8  17       46.14       47.86     10.33 o 
   2   8  17      428.28      418.17     10.85 o 
   3   8  17        7.73        3.02      5.97 o 
   4   8  17       15.81       24.72      8.90 o 
   5   8  17        0.03        0.00      6.33 o 
   6   8  17       32.98       25.26     11.64 o 
  -6   9  17        2.29        9.68     17.19 o 
  -5   9  17        9.92       15.26     14.50 o 
  -4   9  17        4.23        2.71     17.65 o 
  -3   9  17       36.10       55.40     11.27 o 
  -2   9  17       68.11       41.94     11.04 o 
  -1   9  17       11.97        1.50      4.81 o 
   0   9  17       10.76        8.99      9.79 o 
   1   9  17      168.62      189.37     11.50 o 
   2   9  17        6.05        1.44      8.49 o 
   3   9  17       14.09       28.40      9.79 o 
   4   9  17      451.50      367.59     11.18 o 
   5   9  17      266.68      256.96     12.47 o 
  -5  10  17        0.71        0.77      3.76 o 
  -4  10  17        0.43        0.00      3.60 o 
  -3  10  17        4.46        0.00     10.17 o 
  -2  10  17        2.09        0.00     10.76 o 
  -1  10  17        8.02       28.79     10.35 o 
   0  10  17        3.68        0.00      9.00 o 
   1  10  17        0.00        0.00     16.99 o 
   2  10  17        3.02        0.00      5.97 o 
   3  10  17        0.56       52.93     10.32 o 
   4  10  17        0.06       48.56     11.08 o 
  -4  11  17       43.69       29.33     16.47 o 
  -3  11  17        0.00        0.00     13.11 o 
  -2  11  17        0.03        0.00      7.73 o 
  -1  11  17       24.34       37.04     11.92 o 
   0  11  17        7.87        0.42      4.36 o 
   1  11  17      224.84      209.39     14.54 o 
   2  11  17       56.39       47.50     13.54 o 
   3  11  17       42.48       29.57     12.29 o 
  -1  12  17        4.59        7.97     15.04 o 
   0  12  17       94.17       79.19     14.27 o 
   1  12  17        3.83        6.57     16.34 o 
  -8   0  18     1270.64     1412.20     33.85 o 
  -6   0  18       34.45        3.48     10.08 o 
  -4   0  18     1383.54     1427.59     71.61 o 
  -2   0  18       23.72       16.33     16.09 o 
   0   0  18      419.16      390.32      7.13 o 
   2   0  18       93.63      118.87      8.55 o 
   4   0  18      227.40      260.66     12.91 o 
   6   0  18      205.33      205.86     12.50 o 
   8   0  18      335.42      355.93     23.10 o 
  -8   1  18       19.42       31.28     15.91 o 
  -7   1  18       28.23       24.89     12.60 o 
  -6   1  18        1.00        0.00     12.63 o 
  -5   1  18        2.32        0.00      8.59 o 
  -4   1  18      100.78      124.10     17.85 o 
  -3   1  18       46.48       33.63     12.21 o 
  -2   1  18       16.86       23.12      6.78 o 
  -1   1  18       25.23       25.14      5.28 o 
   0   1  18       21.75        9.93      3.90 o 
   1   1  18        6.59       10.07      4.43 o 
   2   1  18       13.34       12.28      4.27 o 
   3   1  18       72.52       88.97      8.88 o 
   4   1  18       84.78       77.39      9.83 o 
   5   1  18      119.64      102.10      8.76 o 
   6   1  18       20.64       17.43      7.14 o 
   7   1  18       15.92        5.80      4.65 o 
   8   1  18       18.58       22.91     12.30 o 
  -8   2  18        9.76        0.00      9.33 o 
  -7   2  18        4.80        9.66     13.16 o 
  -6   2  18       72.43       69.65      9.63 o 
  -5   2  18      472.62      373.13     10.77 o 
  -4   2  18      556.26      611.54     13.36 o 
  -3   2  18        0.02        2.34      7.19 o 
  -2   2  18       26.21       21.61      6.67 o 
  -1   2  18      253.76      233.23     11.19 o 
   0   2  18        4.30        1.50      3.64 o 
   1   2  18       24.46       38.17      4.95 o 
   2   2  18       46.08       54.25      5.01 o 
   3   2  18     1349.73     1263.39     29.12 o 
   4   2  18       44.66       63.57      8.09 o 
   5   2  18     1099.57      964.88     22.85 o 
   6   2  18      154.10      178.57      8.98 o 
   7   2  18       44.09       37.98      9.39 o 
   8   2  18        6.88        5.28     11.90 o 
  -8   3  18       14.17        9.16     16.47 o 
  -7   3  18       10.38        3.95     13.71 o 
  -6   3  18        2.83        0.00      5.25 o 
  -5   3  18      528.90      550.87     19.24 o 
  -4   3  18      898.95      934.74     22.25 o 
  -3   3  18      308.27      286.37     13.50 o 
  -2   3  18      221.69      177.61      8.09 o 
  -1   3  18       64.48       69.19     13.86 o 
   0   3  18       66.69       51.78      6.01 o 
   1   3  18       13.32        7.40      4.13 o 
   2   3  18      313.01      322.94      6.74 o 
   3   3  18       16.98        8.25      5.94 o 
   4   3  18      247.43      212.72      9.83 o 
   5   3  18     1997.49     1879.07     29.22 o 
   6   3  18      150.22      108.10      9.74 o 
   7   3  18       13.11        6.45      6.06 o 
   8   3  18       10.51        7.03     13.69 o 
  -8   4  18       53.80       31.09     27.49 o 
  -7   4  18       70.07       49.04     14.89 o 
  -6   4  18       26.49       14.64     14.23 o 
  -5   4  18      112.52      315.53     12.38 o 
  -4   4  18       16.26        1.55      8.35 o 
  -3   4  18      123.32      152.50     14.31 o 
  -2   4  18        3.34        0.00      6.94 o 
  -1   4  18       49.18      162.99      8.97 o 
   0   4  18      120.31      169.42      8.52 o 
   1   4  18        0.00       22.69      5.93 o 
   2   4  18      153.00      141.05      6.90 o 
   3   4  18      131.86      189.36      8.44 o 
   4   4  18        9.07       38.80     12.78 o 
   5   4  18        3.68       49.50      9.54 o 
   6   4  18        4.26        0.00      8.60 o 
   7   4  18        6.46        7.30     10.26 o 
  -8   5  18       31.58        2.16     39.25 o 
  -7   5  18      121.75       67.94     23.29 o 
  -6   5  18        3.25       16.08     12.57 o 
  -5   5  18      659.07      626.43     13.71 o 
  -4   5  18      663.95      631.98     11.50 o 
  -3   5  18        0.02        3.76      6.77 o 
  -2   5  18     9232.16     8879.08     44.28 o 
  -1   5  18     1193.20     1242.38     27.46 o 
   0   5  18      228.34      196.08      8.06 o 
   1   5  18        9.28        0.00      3.28 o 
   2   5  18      364.83      340.90      8.41 o 
   3   5  18       46.57       34.72      7.69 o 
   4   5  18      873.72      711.73     18.71 o 
   5   5  18       29.98       21.99      8.40 o 
   6   5  18       40.92       27.26      9.97 o 
   7   5  18       80.03       69.72     14.09 o 
  -7   6  18       26.31       25.33     26.05 o 
  -6   6  18        0.19        0.00      2.34 o 
  -5   6  18        0.23        0.73      7.34 o 
  -4   6  18        9.54        4.68      9.44 o 
  -3   6  18      229.59      282.01     11.80 o 
  -2   6  18       63.67       72.65     11.41 o 
  -1   6  18        1.65        0.00      3.37 o 
   0   6  18       48.56       65.07     11.82 o 
   1   6  18       73.05       52.06      9.89 o 
   2   6  18      674.14      723.86     16.25 o 
   3   6  18       30.75       25.41     12.73 o 
   4   6  18        0.69        0.00      7.52 o 
   5   6  18        3.88        1.30      1.89 o 
   6   6  18        8.42        0.59      4.06 o 
   7   6  18        0.09        0.00     10.79 o 
  -7   7  18       45.00       63.50     30.01 o 
  -6   7  18      357.99      408.40     19.24 o 
  -5   7  18      147.58      105.57     13.63 o 
  -4   7  18        0.24        0.00      6.24 o 
  -3   7  18       14.55       25.88      8.81 o 
  -2   7  18      455.65      397.42     14.93 o 
  -1   7  18      483.22      449.28     14.00 o 
   0   7  18     1256.39     1142.10     16.13 o 
   1   7  18      292.81      286.28     10.78 o 
   2   7  18     3191.55     2840.78     47.71 o 
   3   7  18       68.01       63.30      9.19 o 
   4   7  18        2.52        0.00      8.16 o 
   5   7  18        8.18        1.59      8.95 o 
   6   7  18      351.61      292.65     13.54 o 
  -6   8  18      500.81      460.05     21.22 o 
  -5   8  18      237.71      257.81     15.94 o 
  -4   8  18       38.82        6.32      6.02 o 
  -3   8  18      103.69       73.29     10.88 o 
  -2   8  18       16.53        3.76      5.81 o 
  -1   8  18      415.87      413.11     13.58 o 
   0   8  18        1.70        0.00      8.58 o 
   1   8  18      141.31      182.49     11.12 o 
   2   8  18      598.32      665.24     11.78 o 
   3   8  18       83.38      104.05      8.89 o 
   4   8  18      129.50      120.05     10.00 o 
   5   8  18        0.39        0.00      7.88 o 
   6   8  18        2.39        8.60     12.27 o 
  -5   9  18       18.59       10.39     16.92 o 
  -4   9  18        1.29        0.00     12.14 o 
  -3   9  18       11.62       12.64     11.75 o 
  -2   9  18        0.61        9.21     11.37 o 
  -1   9  18        2.56        0.51      7.03 o 
   0   9  18       29.49        4.40      5.77 o 
   1   9  18       35.98       38.70     10.20 o 
   2   9  18       17.22        0.00     10.82 o 
   3   9  18        4.40        3.22      4.76 o 
   4   9  18       51.08       92.67     10.47 o 
   5   9  18       22.99        7.84      5.21 o 
  -4  10  18       47.23       38.88     15.32 o 
  -3  10  18       50.29       43.13     13.69 o 
  -2  10  18       28.73       36.60     13.04 o 
  -1  10  18      520.13      471.09     13.64 o 
   0  10  18       46.67       48.22     11.27 o 
   1  10  18      102.25       95.84     12.36 o 
   2  10  18        5.05        0.00      8.25 o 
   3  10  18      225.48      152.07     11.85 o 
   4  10  18      440.46      408.48     14.03 o 
  -3  11  18        0.01        0.00     33.94 o 
  -2  11  18       14.37       17.98     13.52 o 
  -1  11  18        6.51        2.20      9.20 o 
   0  11  18        0.92        3.18     13.03 o 
   1  11  18        7.73        4.83     12.26 o 
   2  11  18        2.18        0.37      4.42 o 
  -7   0  19        1.93        0.84      3.48 o 
  -5   0  19       24.93        1.90     20.53 o 
  -3   0  19        0.30        0.00     15.37 o 
  -1   0  19        1.24        0.00      8.69 o 
   1   0  19        5.08        0.00      5.59 o 
   3   0  19      113.26      127.48     12.11 o 
   5   0  19       63.44       65.17     11.01 o 
   7   0  19       15.14       10.01     12.00 o 
  -8   1  19      272.86      247.31     21.04 o 
  -7   1  19      124.75      127.94     16.17 o 
  -6   1  19       73.43       77.36     10.10 o 
  -5   1  19      408.44      360.04     10.78 o 
  -4   1  19      310.26      263.75     17.74 o 
  -3   1  19      115.52       88.47     14.26 o 
  -2   1  19       11.71        0.00      5.25 o 
  -1   1  19       16.54       23.51      5.59 o 
   0   1  19       20.08       26.67      5.24 o 
   1   1  19       57.10       60.57      4.98 o 
   2   1  19        8.37        3.97      3.61 o 
   3   1  19      373.96      429.68      7.62 o 
   4   1  19      333.50      292.70     10.11 o 
   5   1  19      453.21      465.93     11.18 o 
   6   1  19       94.46       75.85      8.40 o 
   7   1  19       77.53       67.45      9.92 o 
   8   1  19       28.67       28.74     12.52 o 
  -8   2  19       91.14       97.65     18.54 o 
  -7   2  19      119.73      110.22     16.15 o 
  -6   2  19        0.89        0.00      4.99 o 
  -5   2  19        1.28        8.22     17.14 o 
  -4   2  19     1005.86      948.65     28.20 o 
  -3   2  19      445.41      386.56     17.05 o 
  -2   2  19       39.57       64.35     14.47 o 
  -1   2  19      160.79      154.77      9.04 o 
   0   2  19       39.46       11.82      4.95 o 
   1   2  19       93.55       97.99      5.85 o 
   2   2  19        4.74        3.09      5.10 o 
   3   2  19      918.58      893.60     15.59 o 
   4   2  19      445.67      366.19     10.81 o 
   5   2  19      600.33      589.51     18.44 o 
   6   2  19      217.31      226.05     10.81 o 
   7   2  19        0.44        0.38      9.81 o 
  -8   3  19       21.91       19.76     17.65 o 
  -7   3  19       28.10       30.93     14.76 o 
  -6   3  19       21.17        8.38     10.02 o 
  -5   3  19       26.94       31.61     16.33 o 
  -4   3  19        8.40        9.76      9.81 o 
  -3   3  19      405.82      357.89     17.64 o 
  -2   3  19        0.56        0.00      6.64 o 
  -1   3  19       18.41       10.41      8.22 o 
   0   3  19        2.76        0.00      7.64 o 
   1   3  19       16.07        0.00      6.29 o 
   2   3  19        0.04        9.18      7.57 o 
   3   3  19        2.28        5.95      5.95 o 
   4   3  19      227.23      168.32     10.19 o 
   5   3  19      613.58      576.16     21.04 o 
   6   3  19       81.67       82.87     11.57 o 
   7   3  19        3.35        0.00     11.88 o 
  -8   4  19      130.16      118.72     29.41 o 
  -7   4  19      127.98      109.41     16.97 o 
  -6   4  19      524.04      499.09     23.36 o 
  -5   4  19      700.88      648.34     17.76 o 
  -4   4  19        5.02        0.00      6.87 o 
  -3   4  19     1575.83     1344.55     19.30 o 
  -2   4  19      252.73      216.84     18.56 o 
  -1   4  19     1838.57     1808.02     19.10 o 
   0   4  19     2920.03     2895.25     37.11 o 
   1   4  19      771.46      677.52      8.00 o 
   2   4  19     1193.65     1217.70     15.43 o 
   3   4  19      779.76      775.69     10.06 o 
   4   4  19     1187.11     1241.04     24.10 o 
   5   4  19      342.56      298.19     11.67 o 
   6   4  19        3.77        0.00     10.67 o 
   7   4  19      198.40      192.61     12.90 o 
  -7   5  19        0.73       16.57     24.61 o 
  -6   5  19        0.48       16.83     12.97 o 
  -5   5  19       22.29       11.40      7.79 o 
  -4   5  19        0.06       35.43      8.94 o 
  -3   5  19        0.95        0.00      7.57 o 
  -2   5  19        5.60      367.28     11.33 o 
  -1   5  19       22.82        2.85     12.77 o 
   0   5  19        0.02       43.35      7.77 o 
   1   5  19        4.20        0.00      3.95 o 
   2   5  19       54.33       25.85      8.14 o 
   3   5  19       28.42       24.90      8.84 o 
   4   5  19        1.42      218.54     12.64 o 
   5   5  19        0.10        0.00      9.31 o 
   6   5  19        0.02        0.00     10.32 o 
   7   5  19        0.00        0.00     13.22 o 
  -7   6  19      441.21      481.38     31.09 o 
  -6   6  19        2.81        1.19     16.34 o 
  -5   6  19       36.53       33.20     11.15 o 
  -4   6  19       35.08       30.19     10.65 o 
  -3   6  19      831.23      722.14     19.08 o 
  -2   6  19      887.14      917.08     21.05 o 
  -1   6  19       21.45        6.82      7.49 o 
   0   6  19     2591.04     2696.30     39.05 o 
   1   6  19      109.50       78.75      9.86 o 
   2   6  19     3208.32     3463.98     30.17 o 
   3   6  19       80.35       63.15      9.02 o 
   4   6  19       92.24      109.58     10.46 o 
   5   6  19       17.73       17.16     10.22 o 
   6   6  19        4.92        0.00      3.79 o 
  -6   7  19      408.52      440.55     20.60 o 
  -5   7  19       21.56       10.12     12.54 o 
  -4   7  19      205.96      214.09     13.71 o 
  -3   7  19       37.97       28.96      8.90 o 
  -2   7  19      158.07      151.28     12.21 o 
  -1   7  19       37.09        8.49     14.61 o 
   0   7  19      592.09      719.62     12.54 o 
   1   7  19       54.64       48.22     10.50 o 
   2   7  19     1021.89     1187.06     21.94 o 
   3   7  19      104.70      109.39      9.24 o 
   4   7  19        0.12        0.00      3.79 o 
   5   7  19       30.32       12.45      9.81 o 
   6   7  19      136.28      172.83     13.53 o 
  -6   8  19      147.32      166.10     20.09 o 
  -5   8  19       12.18       11.37     13.82 o 
  -4   8  19        8.58        0.00      9.18 o 
  -3   8  19       36.53       26.80     11.84 o 
  -2   8  19        1.34       10.62     11.11 o 
  -1   8  19      181.86      159.68     12.58 o 
   0   8  19       53.21       37.85     10.33 o 
   1   8  19      223.07      198.95     11.84 o 
   2   8  19       39.13       29.70      9.92 o 
   3   8  19      183.63      179.41     10.33 o 
   4   8  19       64.42       92.21      9.93 o 
   5   8  19       17.62       23.10     11.22 o 
  -5   9  19       55.12       49.24     18.38 o 
  -4   9  19       31.30       17.11     14.18 o 
  -3   9  19       69.72       82.85     12.59 o 
  -2   9  19      135.93      121.72     13.56 o 
  -1   9  19        3.46       11.62     11.62 o 
   0   9  19      125.87      134.60     12.24 o 
   1   9  19      111.87       94.10     11.36 o 
   2   9  19        0.13        0.00      5.23 o 
   3   9  19       46.32       70.14     10.02 o 
   4   9  19      265.71      214.98     12.20 o 
  -4  10  19        1.04       10.67     18.72 o 
  -3  10  19       22.78       16.74     13.50 o 
  -2  10  19       11.65       41.33     16.39 o 
  -1  10  19        0.02      122.99     12.59 o 
   0  10  19        1.24       22.71     11.61 o 
   1  10  19        2.99        0.00     10.26 o 
   2  10  19        0.77        0.00      8.08 o 
   3  10  19        5.23       34.34     12.00 o 
  -2  11  19        9.22        1.78      8.34 o 
  -1  11  19        3.02       26.31     13.15 o 
   0  11  19      139.77      141.65     14.58 o 
   1  11  19       66.82       50.59     14.24 o 
   2  11  19        3.61        0.97      8.78 o 
  -8   0  20      305.07      286.18     29.89 o 
  -6   0  20       83.74       83.64     15.10 o 
  -4   0  20      667.38      634.79     25.33 o 
  -2   0  20      657.74      735.39     24.85 o 
   0   0  20      855.24      826.78     12.25 o 
   2   0  20      808.25      792.69     23.95 o 
   4   0  20       99.41      133.76     10.84 o 
   6   0  20       50.94       64.95     12.69 o 
  -8   1  20      257.15      301.81     23.34 o 
  -7   1  20        0.01        8.71     13.82 o 
  -6   1  20       24.21       14.70      9.69 o 
  -5   1  20      165.99      137.05     11.98 o 
  -4   1  20       48.29       52.34     15.73 o 
  -3   1  20        8.62        0.00     22.69 o 
  -2   1  20        2.09        0.00      9.09 o 
  -1   1  20       26.08       22.67      5.86 o 
   0   1  20       11.18       10.30      5.00 o 
   1   1  20        7.40       26.68      5.93 o 
   2   1  20        4.45        0.00      5.72 o 
   3   1  20       15.21        3.84      6.78 o 
   4   1  20       92.48      115.19      8.47 o 
   5   1  20        6.47        0.00      8.21 o 
   6   1  20       46.95       42.55      9.74 o 
   7   1  20        7.37        4.86      8.59 o 
  -8   2  20      550.05      575.22     21.48 o 
  -7   2  20        0.91        0.00      9.20 o 
  -6   2  20       47.02       33.85     10.10 o 
  -5   2  20      743.92      661.69     18.45 o 
  -4   2  20     2120.54     2192.97     25.41 o 
  -3   2  20      919.56      886.36     19.18 o 
  -2   2  20      842.36      901.28     25.09 o 
  -1   2  20      212.51      211.00     11.84 o 
   0   2  20        5.11        3.38      5.59 o 
   1   2  20      368.97      376.08      6.81 o 
   2   2  20      254.97      220.70      7.18 o 
   3   2  20        2.19       34.75      6.18 o 
   4   2  20      148.77      151.67     10.25 o 
   5   2  20        0.03       16.07     14.45 o 
   6   2  20      541.48      522.24     14.29 o 
   7   2  20        0.53        0.00      2.78 o 
  -8   3  20      415.40      345.78     21.18 o 
  -7   3  20      266.35      230.79     19.18 o 
  -6   3  20      119.20       92.11     14.36 o 
  -5   3  20      187.03      154.87     29.85 o 
  -4   3  20      125.37       71.47     12.63 o 
  -3   3  20      604.29      586.28     24.05 o 
  -2   3  20      151.14      175.52     11.32 o 
  -1   3  20        1.07        0.00      3.52 o 
   0   3  20        1.39        0.00     10.74 o 
   1   3  20       22.62        4.27      5.96 o 
   2   3  20      592.26      572.10     11.21 o 
   3   3  20        4.01        0.00      4.72 o 
   4   3  20       71.22       78.40     10.19 o 
   5   3  20      233.89      212.23     13.71 o 
   6   3  20      209.54      207.94     13.36 o 
   7   3  20       15.29        9.37     11.73 o 
  -7   4  20        4.11        0.00     15.73 o 
  -6   4  20       41.91       23.02     13.26 o 
  -5   4  20        7.58        0.00     12.48 o 
  -4   4  20        3.95        0.00      6.90 o 
  -3   4  20        1.31        1.27     10.56 o 
  -2   4  20        2.36        3.52      9.88 o 
  -1   4  20      413.89      481.32     10.42 o 
   0   4  20      120.80      157.48      7.15 o 
   1   4  20       52.36       49.94      7.39 o 
   2   4  20       55.12       73.98     12.19 o 
   3   4  20      122.49      199.66      9.10 o 
   4   4  20      102.52       94.69     10.96 o 
   5   4  20        0.47        0.00      6.06 o 
   6   4  20        7.93        0.00      7.07 o 
   7   4  20       17.00       40.47     12.41 o 
  -7   5  20      555.00      511.99     29.05 o 
  -6   5  20       63.45       67.23     16.76 o 
  -5   5  20        3.71        0.00      7.72 o 
  -4   5  20      113.92       83.74     10.06 o 
  -3   5  20      107.74       63.25     11.66 o 
  -2   5  20        7.02       22.36     13.83 o 
  -1   5  20       87.54       60.04     10.71 o 
   0   5  20      887.51      863.06     14.95 o 
   1   5  20      286.92      266.55      8.21 o 
   2   5  20       15.89        9.27      6.68 o 
   3   5  20      537.29      629.86     11.48 o 
   4   5  20     2188.25     1986.65     18.52 o 
   5   5  20      238.14      240.24     12.46 o 
   6   5  20      138.19       72.52     11.53 o 
  -7   6  20       82.74      136.73     31.33 o 
  -6   6  20       51.28       61.34     15.47 o 
  -5   6  20       23.33       17.16     11.55 o 
  -4   6  20        1.05        1.04      9.45 o 
  -3   6  20       30.28       56.81      9.93 o 
  -2   6  20      107.70       67.83      9.98 o 
  -1   6  20        0.82       36.06      9.50 o 
   0   6  20      239.21      235.59     10.24 o 
   1   6  20        1.04        0.00      7.12 o 
   2   6  20      102.68      114.73      8.96 o 
   3   6  20        2.73        0.00      8.05 o 
   4   6  20        1.30        1.52      9.96 o 
   5   6  20       10.99        0.00      9.52 o 
   6   6  20        1.96        0.00      8.82 o 
  -6   7  20       97.00      111.59     17.88 o 
  -5   7  20      172.66      144.00     15.86 o 
  -4   7  20     1056.01      976.33     16.31 o 
  -3   7  20       30.94       39.24     11.35 o 
  -2   7  20        0.34        0.00      8.27 o 
  -1   7  20       88.00       85.38     12.36 o 
   0   7  20      994.99      881.38     13.44 o 
   1   7  20       55.86       50.61     10.24 o 
   2   7  20      436.63      423.93     10.11 o 
   3   7  20      399.32      409.07     10.70 o 
   4   7  20       26.25       10.97      8.98 o 
   5   7  20       20.26       30.04     11.84 o 
  -6   8  20       84.88      103.32     19.60 o 
  -5   8  20        2.17        6.68     14.87 o 
  -4   8  20       11.56        0.00     10.82 o 
  -3   8  20        0.19        0.00     11.17 o 
  -2   8  20       95.89       62.05     11.56 o 
  -1   8  20       47.10       36.38     11.81 o 
   0   8  20       35.46       33.50     10.76 o 
   1   8  20      703.10      737.25     13.79 o 
   2   8  20       20.72       35.60     11.32 o 
   3   8  20      320.82      259.28     11.28 o 
   4   8  20       41.90       76.59     10.13 o 
   5   8  20       80.89       64.27     13.57 o 
  -5   9  20        9.13        8.24     23.61 o 
  -4   9  20        1.54        0.00     12.68 o 
  -3   9  20       39.50       47.47     13.09 o 
  -2   9  20       53.90      108.96     14.18 o 
  -1   9  20        0.70       22.06     10.69 o 
   0   9  20        9.28       11.84     10.50 o 
   1   9  20       16.13        0.00     10.13 o 
   2   9  20        0.76        0.00      9.56 o 
   3   9  20       30.10       32.82     10.78 o 
   4   9  20        0.03        0.00     10.58 o 
  -4  10  20       52.69       45.71     16.52 o 
  -3  10  20       37.79       63.88     15.29 o 
  -2  10  20      945.74      933.87     19.46 o 
  -1  10  20      776.80      849.08     19.53 o 
   0  10  20      804.03      845.74     15.55 o 
   1  10  20        0.19        0.00      8.47 o 
   2  10  20       86.92       54.23     14.02 o 
   3  10  20      368.35      425.56     22.92 o 
  -1  11  20       41.09       80.25     14.31 o 
   0  11  20        1.31       11.38     14.04 o 
   1  11  20       25.73       18.78     16.65 o 
  -7   0  21       37.15       50.30     21.37 o 
  -5   0  21       93.96       75.52     30.07 o 
  -1   0  21        0.00        0.00     18.13 o 
   1   0  21       18.90        3.50      9.90 o 
   3   0  21        3.42       16.52      9.56 o 
   5   0  21        0.51        0.00      7.69 o 
   7   0  21        0.24       16.04     12.57 o 
  -8   1  21      727.92      700.45     22.32 o 
  -7   1  21       87.21       96.79     16.34 o 
  -6   1  21       16.94        0.00     10.57 o 
  -5   1  21     2766.16     3163.43     31.15 o 
  -4   1  21       28.58        0.66     16.41 o 
  -3   1  21      269.34      263.96     17.38 o 
  -2   1  21        3.64        0.00     14.41 o 
  -1   1  21       62.84       81.05     10.61 o 
   0   1  21       20.41       17.90      5.85 o 
   1   1  21      727.60      706.07      9.29 o 
   2   1  21       30.21       15.93      6.59 o 
   3   1  21      109.44      110.62      7.17 o 
   4   1  21      363.43      332.36      9.54 o 
   5   1  21       13.84        4.86      5.17 o 
   6   1  21        0.07       21.35     10.09 o 
   7   1  21        6.98        8.71      9.13 o 
  -8   2  21      823.55      903.74     66.62 o 
  -7   2  21        2.59        0.00      4.67 o 
  -6   2  21       46.55       18.18      9.77 o 
  -5   2  21      120.78       74.81     20.70 o 
  -4   2  21      506.76      496.79     18.03 o 
  -3   2  21      613.16      751.63     29.17 o 
  -2   2  21     1078.23     1214.18     21.39 o 
  -1   2  21      205.22      220.75      8.18 o 
   0   2  21       86.44       92.87      7.98 o 
   1   2  21       44.09       45.06      6.84 o 
   2   2  21      312.80      250.41      9.02 o 
   3   2  21       57.61       48.42      6.54 o 
   4   2  21        4.41        0.00     10.03 o 
   5   2  21       91.51       93.37     11.02 o 
   6   2  21       20.72       24.93     11.65 o 
   7   2  21        0.02       10.83     10.79 o 
  -7   3  21      168.88      151.55     19.03 o 
  -6   3  21        1.01        3.42     23.24 o 
  -5   3  21      307.72      234.08     14.29 o 
  -4   3  21       97.15       44.72     11.57 o 
  -3   3  21       91.98      102.60     17.78 o 
  -2   3  21      457.84      429.48     20.17 o 
  -1   3  21      155.63      164.11     10.99 o 
   0   3  21       57.49       62.92      8.51 o 
   1   3  21       69.48       57.91      6.96 o 
   2   3  21      419.76      367.59      8.77 o 
   3   3  21        1.23        0.46      5.03 o 
   4   3  21       83.83       57.60      9.47 o 
   5   3  21        1.27        0.00      7.30 o 
   6   3  21       35.29       30.92     12.04 o 
   7   3  21        0.00       12.93     12.95 o 
  -7   4  21       48.04       48.38     23.53 o 
  -6   4  21       29.65        5.86     10.14 o 
  -5   4  21       23.34        5.80      6.87 o 
  -4   4  21       34.77        8.28     15.03 o 
  -3   4  21      158.49      111.65     11.35 o 
  -2   4  21      860.27      821.31     23.25 o 
  -1   4  21      926.67      896.17     16.54 o 
   0   4  21       84.49       78.32     13.69 o 
   1   4  21       46.44       26.64      9.96 o 
   2   4  21      237.98      203.39     11.38 o 
   3   4  21     1319.25     1293.06     17.88 o 
   4   4  21      270.99      304.60     11.80 o 
   5   4  21       82.25       32.94     12.25 o 
   6   4  21      101.88       58.54     12.53 o 
  -7   5  21        0.03       17.41     27.97 o 
  -6   5  21        0.13        2.61     19.24 o 
  -5   5  21        2.71        0.00      8.87 o 
  -4   5  21        0.97        0.00      5.31 o 
  -3   5  21        7.47        0.00     12.32 o 
  -2   5  21        3.53       67.02     10.12 o 
  -1   5  21       22.22       62.32      9.33 o 
   0   5  21       79.37      291.73     11.96 o 
   1   5  21        0.21       84.56     13.18 o 
   2   5  21        9.49       13.74      7.68 o 
   3   5  21        3.83       27.30      8.94 o 
   4   5  21        9.75      177.14     12.03 o 
   5   5  21        2.88       22.50     11.21 o 
   6   5  21        2.31        0.00      7.34 o 
  -6   6  21      190.69      265.87     22.35 o 
  -5   6  21       38.93       38.27     12.82 o 
  -4   6  21        2.87        0.00     10.86 o 
  -3   6  21      800.66      714.46     14.97 o 
  -2   6  21      380.08      304.16     12.60 o 
  -1   6  21      744.52      619.13     23.72 o 
   0   6  21      808.70      919.01     17.08 o 
   1   6  21      422.03      368.05     10.68 o 
   2   6  21       18.38        7.20      6.19 o 
   3   6  21        9.29        0.15      0.84 o 
   4   6  21      210.11      179.65     13.46 o 
   5   6  21        1.36        0.00     10.25 o 
   6   6  21       36.53        1.65      9.73 o 
  -6   7  21      162.44      251.59     43.22 o 
  -5   7  21      135.64      115.67     15.04 o 
  -4   7  21      406.30      474.38     14.83 o 
  -3   7  21       47.73       23.83     12.67 o 
  -2   7  21       17.46        9.18      8.59 o 
  -1   7  21      162.37      130.46     12.75 o 
   0   7  21      173.14      233.90     12.13 o 
   1   7  21      140.43      113.37     11.54 o 
   2   7  21       70.83       82.57      9.96 o 
   3   7  21        4.43        7.15      6.48 o 
   4   7  21        1.88        9.46     12.15 o 
   5   7  21      337.15      322.08     15.25 o 
  -5   8  21      210.41      217.61     17.50 o 
  -4   8  21       44.61       39.30     13.24 o 
  -3   8  21        0.01        0.04      4.29 o 
  -2   8  21      159.77      139.48     12.97 o 
  -1   8  21        0.56        1.53      9.20 o 
   0   8  21       27.74        9.81     10.21 o 
   1   8  21      367.65      338.29     13.39 o 
   2   8  21       98.93       92.27     10.59 o 
   3   8  21       17.75       20.33     11.35 o 
   4   8  21      330.20      419.75     14.17 o 
  -4   9  21       12.46       11.52     17.35 o 
  -3   9  21       98.50      108.45     14.93 o 
  -2   9  21      932.79     1044.18     32.35 o 
  -1   9  21      206.12      215.54     13.23 o 
   0   9  21       15.47       23.13     12.45 o 
   1   9  21       13.85       19.29     11.79 o 
   2   9  21       86.11       85.92     13.14 o 
   3   9  21      170.36      143.34     13.59 o 
  -3  10  21        4.78       14.00     15.56 o 
  -2  10  21        7.00      134.58     23.54 o 
  -1  10  21        3.63       37.66     14.60 o 
   0  10  21       10.28       47.67     13.59 o 
   1  10  21        8.79        0.43     12.41 o 
   2  10  21        0.02        0.00     12.29 o 
  -6   0  22     1669.86     1845.33    152.52 o 
  -4   0  22     4076.96     4913.40     52.34 o 
  -2   0  22       12.68        0.00     14.65 o 
   0   0  22      502.42      544.10     15.48 o 
   2   0  22      295.47      365.07     11.46 o 
   4   0  22       14.27       18.02     10.82 o 
   6   0  22     1668.67     2035.77     23.62 o 
  -7   1  22        0.07        0.00     11.03 o 
  -6   1  22        4.41       10.30     10.50 o 
  -5   1  22       25.41       42.80     13.52 o 
  -4   1  22        0.00       34.38     17.43 o 
  -3   1  22        8.40        0.00     13.09 o 
  -2   1  22       23.38        0.00     16.69 o 
  -1   1  22        8.90        0.00     10.14 o 
   0   1  22        0.55        0.00      7.44 o 
   1   1  22       97.62       82.13      7.43 o 
   2   1  22        0.75        4.01      7.09 o 
   3   1  22        9.75       17.86      6.74 o 
   4   1  22      125.87      134.22      9.34 o 
   5   1  22        2.01        1.27      8.04 o 
   6   1  22       96.96      132.70     11.00 o 
   7   1  22       36.02       49.08     11.05 o 
  -7   2  22       14.53       11.68     16.79 o 
  -6   2  22       77.92       64.40     13.51 o 
  -5   2  22        0.84        9.13     14.15 o 
  -4   2  22       52.01       57.82     18.30 o 
  -3   2  22      217.15      171.24     18.33 o 
  -2   2  22     1874.81     2120.46     26.23 o 
  -1   2  22      319.97      345.94     14.57 o 
   0   2  22      202.87      199.45      8.99 o 
   1   2  22       43.34       27.58      7.34 o 
   2   2  22      490.78      478.33      8.27 o 
   3   2  22       11.93        0.00      6.22 o 
   4   2  22       11.46        0.86      7.57 o 
   5   2  22       90.12       87.07     11.48 o 
   6   2  22       66.57       71.00     12.87 o 
  -7   3  22      238.77      206.84     31.69 o 
  -6   3  22       12.73        0.00     10.58 o 
  -5   3  22       11.26       24.65     12.26 o 
  -4   3  22       59.82        0.00     17.23 o 
  -3   3  22      619.23      666.38     19.09 o 
  -2   3  22     1520.03     1608.74     57.20 o 
  -1   3  22      356.48      335.06     11.45 o 
   0   3  22      381.99      370.37     14.61 o 
   1   3  22      113.61      100.36      7.63 o 
   2   3  22       10.08       19.88      8.04 o 
   3   3  22      155.78      131.81      8.84 o 
   4   3  22      246.54      196.39     11.98 o 
   5   3  22       57.95       59.87     13.45 o 
   6   3  22       34.44       19.89     10.81 o 
  -7   4  22       17.14        3.24     24.85 o 
  -6   4  22        2.78        0.00     13.57 o 
  -5   4  22       10.03        0.00     14.10 o 
  -3   4  22        4.54        1.34     10.83 o 
  -2   4  22       49.36        8.34     22.31 o 
  -1   4  22       11.79        8.51      8.70 o 
   0   4  22       20.35        0.26     10.89 o 
   1   4  22        1.02        0.00      6.30 o 
   2   4  22        4.91        0.00      5.90 o 
   3   4  22       22.86       44.89      9.42 o 
   4   4  22       24.67        2.98      9.85 o 
   5   4  22       50.52       47.38     11.79 o 
   6   4  22       27.50        6.66     15.77 o 
  -6   5  22       57.92       18.14     28.66 o 
  -5   5  22       43.67        9.70     14.83 o 
  -4   5  22        0.00        0.00     11.64 o 
  -3   5  22      384.38      350.69     12.91 o 
  -2   5  22      719.31      660.06     20.02 o 
  -1   5  22     1388.17     1414.75     26.75 o 
   0   5  22     2391.86     2122.60     27.25 o 
   1   5  22     2854.89     2993.90     36.33 o 
   2   5  22      357.32      292.22     10.06 o 
   3   5  22      317.02      328.55     11.54 o 
   4   5  22      637.53      637.97     13.95 o 
   5   5  22      686.19      732.23     15.36 o 
   6   5  22      134.46       74.09     15.15 o 
  -6   6  22       12.96       29.08     20.77 o 
  -5   6  22       36.51       28.21     12.81 o 
  -4   6  22        4.32        0.00      8.08 o 
  -3   6  22       45.95       57.11     11.63 o 
  -2   6  22       11.36        1.11      4.26 o 
  -1   6  22       17.04       11.96      9.75 o 
   0   6  22        1.77        0.00      6.94 o 
   1   6  22      139.06      182.90     10.96 o 
   2   6  22       20.01        0.00      6.63 o 
   3   6  22        9.62       15.40      8.98 o 
   4   6  22       53.49       45.55     12.65 o 
   5   6  22        1.17        0.00     11.71 o 
  -5   7  22      114.91       94.70     15.26 o 
  -4   7  22      149.23      122.24     18.23 o 
  -3   7  22       95.81       52.81     15.81 o 
  -2   7  22        0.35        0.00      4.23 o 
  -1   7  22      165.69      159.65     13.34 o 
   0   7  22      237.24      235.68     13.90 o 
   1   7  22      630.45      609.96     13.17 o 
   2   7  22      146.97      104.12     10.71 o 
   3   7  22      115.31      132.81     12.16 o 
   4   7  22      169.25      151.50     14.32 o 
   5   7  22      837.02      973.44     15.73 o 
  -5   8  22      222.02      205.08     17.88 o 
  -4   8  22       19.38        0.00     10.71 o 
  -3   8  22       12.83       33.40     13.47 o 
  -2   8  22       89.21       82.93     14.12 o 
  -1   8  22       44.27       53.85     11.04 o 
   0   8  22        0.10        5.71     11.61 o 
   1   8  22      403.17      394.16     14.04 o 
   2   8  22      136.01      130.23     11.65 o 
   3   8  22        7.07        0.00     10.29 o 
   4   8  22      795.92      873.52     17.46 o 
  -4   9  22        5.93        0.00     16.86 o 
  -3   9  22        0.29        2.60      7.83 o 
  -2   9  22       94.60      118.26     16.77 o 
  -1   9  22       13.88       56.19     12.95 o 
   0   9  22       49.32       79.86     14.95 o 
   1   9  22       15.06       18.93     17.03 o 
   2   9  22        2.67       10.36     20.80 o 
   3   9  22       36.13       17.11     17.77 o 
  -2  10  22     1172.64     1212.85     33.61 o 
  -1  10  22      106.31       97.48     15.00 o 
   0  10  22      101.32      112.96     17.81 o 
   1  10  22        7.01        8.39     16.60 o 
  -7   0  23        1.20        0.00      4.68 o 
  -5   0  23        1.49        9.00     23.89 o 
  -3   0  23       10.40        0.00     20.53 o 
  -1   0  23       14.48        0.00     12.72 o 
   1   0  23        0.18        0.00     11.89 o 
   3   0  23       79.73       60.89     11.72 o 
   5   0  23        0.17        9.81     17.25 o 
  -7   1  23       97.34       58.09     16.76 o 
  -6   1  23        0.83        4.59     10.92 o 
  -5   1  23       10.97        0.00      8.65 o 
  -4   1  23      612.21      641.87     28.93 o 
  -3   1  23      176.65      121.19     18.84 o 
  -2   1  23      110.15       50.69     18.63 o 
  -1   1  23       50.62        1.90     20.65 o 
   0   1  23       28.77        0.50     10.22 o 
   1   1  23      120.58       89.75      7.80 o 
   2   1  23      497.98      573.07     10.69 o 
   3   1  23      650.78      678.52     13.84 o 
   4   1  23       30.22       24.23      8.86 o 
   5   1  23       68.62       65.54      9.22 o 
   6   1  23      349.30      322.47     12.55 o 
  -7   2  23       69.61       48.62     24.73 o 
  -6   2  23      110.23      107.30     15.59 o 
  -5   2  23      121.42      125.80     14.14 o 
  -4   2  23      551.94      509.25     32.89 o 
  -3   2  23       30.97        4.89     16.16 o 
  -2   2  23      931.32      958.66     21.48 o 
  -1   2  23       74.51       62.10     21.91 o 
   0   2  23      112.16       95.07      9.34 o 
   1   2  23      178.86      155.72      8.22 o 
   2   2  23        0.14       13.24      7.56 o 
   3   2  23      131.68      115.24      9.19 o 
   4   2  23        0.11        0.00      7.44 o 
   5   2  23       17.21       15.12     10.25 o 
   6   2  23      130.97      110.19     13.75 o 
  -7   3  23      191.61      135.29     28.81 o 
  -6   3  23       28.86       23.81     16.87 o 
  -5   3  23       56.35       31.75     17.02 o 
  -4   3  23      184.92       79.56     21.65 o 
  -3   3  23      674.82      718.43     32.23 o 
  -2   3  23      124.34      115.70     18.80 o 
  -1   3  23        6.99       36.33      8.90 o 
   0   3  23       48.00       57.68      9.54 o 
   1   3  23       62.98       73.15      8.95 o 
   2   3  23       92.47       62.02      8.89 o 
   3   3  23      277.89      250.68      9.62 o 
   4   3  23       30.11       27.97     10.49 o 
   5   3  23       22.80        6.38      9.19 o 
   6   3  23        8.21        0.00      9.06 o 
  -6   4  23       38.45        4.76     21.37 o 
  -5   4  23        5.25        0.00     19.57 o 
  -4   4  23      268.08      195.21     21.36 o 
  -3   4  23       39.02        0.00     16.15 o 
  -2   4  23      213.87      198.86     13.69 o 
  -1   4  23      277.50      279.39     13.21 o 
   0   4  23        3.84        0.00      9.72 o 
   1   4  23      115.23      110.05     11.47 o 
   2   4  23       76.05       48.61      9.12 o 
   3   4  23      299.39      299.42     11.44 o 
   4   4  23        1.24        0.00      7.04 o 
   5   4  23      149.86       98.10     13.78 o 
   6   4  23       10.92        1.68     18.48 o 
  -6   5  23       14.21        0.53     12.24 o 
  -5   5  23        3.69        0.00     11.70 o 
  -4   5  23        0.44        0.00      7.97 o 
  -3   5  23        2.53        0.00     10.24 o 
  -2   5  23       17.96        9.17     10.36 o 
  -1   5  23        0.24        8.33     10.44 o 
   0   5  23        7.42      120.55      9.66 o 
   1   5  23        0.20       45.21      9.49 o 
   2   5  23        0.84        9.20     10.60 o 
   3   5  23        1.75        1.39      5.23 o 
   4   5  23        0.44        7.85     11.23 o 
   5   5  23        7.07        3.26     11.82 o 
  -6   6  23      264.07      296.41     24.68 o 
  -5   6  23       66.67       59.71     18.42 o 
  -4   6  23       21.29        4.57     11.87 o 
  -3   6  23      174.76      140.11     13.82 o 
  -2   6  23       99.85      101.97     11.90 o 
  -1   6  23       12.27        0.00     15.06 o 
   0   6  23       17.42        5.08     11.11 o 
   1   6  23      475.12      427.83     11.46 o 
   2   6  23      275.23      304.20     13.13 o 
   3   6  23        2.77        0.70     10.52 o 
   4   6  23       63.46       73.11     13.07 o 
   5   6  23      129.48      107.33     16.40 o 
  -5   7  23        0.56        0.00      7.62 o 
  -4   7  23        1.26        0.00     15.17 o 
  -3   7  23        6.58        0.00     14.49 o 
  -2   7  23       39.12       40.07     12.68 o 
  -1   7  23        4.50       14.13     11.77 o 
   0   7  23       52.79       51.50     11.09 o 
   1   7  23      149.93      137.42     11.90 o 
   2   7  23       69.09       56.25     12.40 o 
   3   7  23       10.59        7.58     11.16 o 
   4   7  23      149.40      148.95     15.28 o 
  -4   8  23       14.18        0.00     16.99 o 
  -3   8  23        0.19        0.00     12.52 o 
  -2   8  23       29.14       13.66     12.90 o 
  -1   8  23      125.02      166.10     13.55 o 
   0   8  23       36.53       39.33     13.21 o 
   1   8  23      103.94      101.65     12.79 o 
   2   8  23       66.04       71.27     12.03 o 
   3   8  23        8.29        0.00     14.50 o 
  -3   9  23      127.62      158.48     16.69 o 
  -2   9  23        1.66       16.12     15.65 o 
  -1   9  23      760.95      838.24     18.44 o 
   0   9  23      585.62      620.08     23.82 o 
   1   9  23      240.37      228.99     16.06 o 
   2   9  23        0.83        0.00      9.59 o 
  -6   0  24      730.44      985.80     35.53 o 
  -4   0  24     7946.06    10254.04     76.71 o 
  -2   0  24        5.78        0.00     17.53 o 
   0   0  24       26.69        0.00     10.80 o 
   2   0  24     3084.50     3497.27     31.58 o 
   4   0  24       25.26       18.84     11.73 o 
   6   0  24      136.23      172.73     18.35 o 
  -7   1  24       30.57        0.00     17.41 o 
  -6   1  24       13.35        0.00      7.68 o 
  -5   1  24       28.20       22.23     21.47 o 
  -4   1  24       13.19       47.69     27.13 o 
  -3   1  24        5.34        2.68      9.55 o 
  -2   1  24       11.54        0.00     15.19 o 
  -1   1  24        7.17        0.00     14.05 o 
   0   1  24        0.19        0.00      5.48 o 
   1   1  24        6.07        6.62      8.70 o 
   2   1  24       47.65       68.57     10.47 o 
   3   1  24       83.33       64.87      9.85 o 
   4   1  24        7.10        0.88      5.09 o 
   5   1  24        7.92        2.86      5.65 o 
   6   1  24       59.30      114.27     11.39 o 
  -7   2  24       49.38       45.14     24.97 o 
  -6   2  24      695.12      805.37     25.21 o 
  -5   2  24      453.98      417.74     23.72 o 
  -4   2  24     1342.00     1515.79     51.02 o 
  -3   2  24       18.98        0.00     24.85 o 
  -2   2  24     1022.92     1145.08     23.17 o 
  -1   2  24        3.77       15.01     23.05 o 
   0   2  24        0.66       14.26     12.00 o 
   1   2  24       21.13       16.44      9.14 o 
   2   2  24      296.68      283.63      9.73 o 
   3   2  24      722.39      631.77     13.59 o 
   4   2  24        4.53        7.50     10.22 o 
   5   2  24      116.58       69.35     11.40 o 
   6   2  24       91.19      103.33     12.81 o 
  -6   3  24      198.42      167.38     20.31 o 
  -5   3  24      116.33       56.28     22.91 o 
  -4   3  24       68.99        0.00     20.17 o 
  -3   3  24      905.44      954.06     22.42 o 
  -2   3  24      200.21      183.04     30.79 o 
  -1   3  24      466.59      565.46     19.73 o 
   0   3  24      114.21      130.91      9.68 o 
   1   3  24      436.04      433.65     10.81 o 
   2   3  24       42.00       35.31      8.63 o 
   3   3  24      361.63      328.97     11.43 o 
   4   3  24      151.57      130.51     12.74 o 
   5   3  24       53.36       50.59     15.33 o 
   6   3  24        0.02        0.00     13.64 o 
  -6   4  24       29.68        0.00     23.83 o 
  -5   4  24        0.90        0.00     19.33 o 
  -4   4  24       69.16       36.33     17.25 o 
  -3   4  24        0.09        0.00     16.81 o 
  -2   4  24        4.27        0.00     23.35 o 
  -1   4  24       64.84       63.34      9.48 o 
   0   4  24       44.52       74.56      9.99 o 
   1   4  24        0.46       47.27      9.56 o 
   2   4  24       78.24       56.58      9.43 o 
   3   4  24      110.41      122.61     10.85 o 
   4   4  24        3.32        1.90     12.60 o 
   5   4  24        1.13        8.80     14.27 o 
  -6   5  24        4.36        0.00     18.73 o 
  -5   5  24        5.89        9.94     17.96 o 
  -4   5  24        3.59        2.88     26.53 o 
  -3   5  24      280.99      311.41     16.10 o 
  -2   5  24      209.51      192.31     13.41 o 
  -1   5  24      324.11      328.59     13.03 o 
   0   5  24       35.25       19.89      8.98 o 
   1   5  24       44.86       41.68     10.49 o 
   2   5  24        6.28        0.00      4.81 o 
   3   5  24      183.97      182.71     12.19 o 
   4   5  24        2.28        3.86     12.49 o 
   5   5  24        2.52       15.02     16.13 o 
  -5   6  24        0.39        6.31     19.40 o 
  -4   6  24        1.79        0.00     11.22 o 
  -3   6  24       56.48       80.39     13.27 o 
  -2   6  24      103.93       67.71     13.02 o 
  -1   6  24        5.21        0.00      8.35 o 
   0   6  24        7.92        0.00      5.95 o 
   1   6  24        2.02        6.56      8.76 o 
   2   6  24       30.81       13.44     12.13 o 
   3   6  24       12.14        9.10     10.53 o 
   4   6  24        8.28       11.29     12.71 o 
  -4   7  24        1.82        0.00     11.01 o 
  -3   7  24       20.48        0.00      8.51 o 
  -2   7  24       52.51       11.95     16.56 o 
  -1   7  24      206.51      213.25     12.92 o 
   0   7  24       15.57        6.06      7.94 o 
   1   7  24      110.49       93.20     12.43 o 
   2   7  24      105.29       60.97     12.60 o 
   3   7  24        0.79        0.00     13.79 o 
   4   7  24       16.03       21.96     19.61 o 
  -4   8  24       44.48       38.84     19.95 o 
  -3   8  24        6.01        0.00     27.13 o 
  -2   8  24        0.43        0.00     14.33 o 
  -1   8  24      427.80      415.20     15.40 o 
   0   8  24       69.79       71.03     13.37 o 
   1   8  24      222.82      223.11     22.46 o 
   2   8  24       72.78       59.55     13.42 o 
   3   8  24       26.27       13.29     16.90 o 
  -2   9  24        4.57       39.41     17.40 o 
  -1   9  24      168.96      232.07     16.22 o 
   0   9  24       38.80       71.97     15.09 o 
   1   9  24       13.79        3.70      7.40 o 
  -5   0  25       32.29       45.98     35.29 o 
  -3   0  25       66.01       56.30     27.73 o 
  -1   0  25        8.27        0.00     14.89 o 
   1   0  25        3.02        0.00     12.61 o 
   3   0  25       17.29       14.53     24.25 o 
   5   0  25        7.23       16.23     13.68 o 
  -6   1  25      102.59        9.10     33.55 o 
  -5   1  25      679.11      833.54     24.91 o 
  -4   1  25        3.75        0.00     16.63 o 
  -3   1  25     1413.32     1687.14     39.67 o 
  -2   1  25        0.96        0.00     14.89 o 
  -1   1  25        7.28       13.58     18.33 o 
   0   1  25       16.90        0.00     15.79 o 
   1   1  25      314.12      287.05     13.15 o 
   2   1  25       49.57       60.28     12.72 o 
   3   1  25      161.26      205.55     12.39 o 
   4   1  25       34.52       16.57     13.48 o 
   5   1  25      101.08      101.08     11.19 o 
  -6   2  25      280.21      284.09     32.71 o 
  -5   2  25       84.91       77.43     22.00 o 
  -4   2  25       48.13       52.21     18.33 o 
  -3   2  25       69.85       51.37     20.40 o 
  -2   2  25      246.01      270.70     20.64 o 
  -1   2  25        7.54        0.00     25.69 o 
   0   2  25        5.09        3.16      7.94 o 
   1   2  25       17.91        0.00      4.70 o 
   2   2  25       39.47       27.26      9.73 o 
   3   2  25       54.37       65.39     13.38 o 
   4   2  25        3.31        0.00      2.88 o 
   5   2  25       16.80        9.18     10.81 o 
  -6   3  25      538.27      562.22     22.11 o 
  -5   3  25       69.33       46.65     21.57 o 
  -4   3  25        6.70        0.00      8.82 o 
  -3   3  25       24.08       23.40     18.76 o 
  -2   3  25        0.76        0.00     11.48 o 
  -1   3  25      340.44      467.37     20.66 o 
   0   3  25      204.26      223.10     10.81 o 
   1   3  25      116.53      109.62     10.39 o 
   2   3  25       12.95        7.78      7.55 o 
   3   3  25       31.41       15.21      8.57 o 
   4   3  25      182.63      181.12     17.61 o 
   5   3  25        0.29        0.00     16.15 o 
  -6   4  25       82.04       26.28     19.72 o 
  -5   4  25       15.04        0.00      2.52 o 
  -4   4  25      139.83      103.59     27.37 o 
  -3   4  25      110.48       74.34     20.11 o 
  -2   4  25      154.74      124.47     19.89 o 
  -1   4  25       88.54       89.88     17.15 o 
   0   4  25      936.90     1092.17     25.75 o 
   1   4  25      905.13      862.80     19.56 o 
   2   4  25       64.52       56.54     10.65 o 
   3   4  25      117.99      103.20     11.48 o 
   4   4  25       21.62       23.88     14.80 o 
   5   4  25       62.52       19.56     23.26 o 
  -5   5  25        2.99        0.00     19.69 o 
  -4   5  25        0.80        0.00     20.19 o 
  -3   5  25        0.68        6.84     20.50 o 
  -2   5  25       18.46       20.14     13.59 o 
  -1   5  25       12.96        7.61      9.08 o 
   0   5  25        1.18       18.37     10.28 o 
   1   5  25        0.11        0.00      9.34 o 
   2   5  25        3.80        0.00      5.86 o 
   3   5  25        0.09        0.00      9.69 o 
   4   5  25        1.89        5.79      7.41 o 
  -5   6  25      243.43      300.47     37.93 o 
  -4   6  25        0.92       18.49     30.97 o 
  -3   6  25      184.50      159.92     14.77 o 
  -2   6  25      370.73      362.70     15.23 o 
  -1   6  25       24.40        0.00     11.07 o 
   0   6  25       30.29        5.16     11.04 o 
   1   6  25        0.18        0.00      5.00 o 
   2   6  25       81.05       55.49     12.48 o 
   3   6  25        2.90        0.31      3.41 o 
   4   6  25      211.62      222.03     16.09 o 
  -4   7  25        7.29        3.10      9.48 o 
  -3   7  25        7.04        0.00      5.76 o 
  -2   7  25        0.43        0.00     15.67 o 
  -1   7  25       72.02       59.64     13.94 o 
   0   7  25       13.44        0.00     12.15 o 
   1   7  25        4.92        0.00     12.50 o 
   2   7  25       35.93       35.72     13.25 o 
   3   7  25       14.08        3.23      4.16 o 
  -3   8  25       13.56        0.00      9.60 o 
  -2   8  25        0.58        0.00     11.35 o 
  -1   8  25      100.33       94.18     13.51 o 
   0   8  25       11.10        6.37     15.32 o 
   1   8  25       23.74        0.00      4.03 o 
   2   8  25        0.42        0.00     10.54 o 
  -4   0  26      204.27      275.86     26.77 o 
  -2   0  26     1161.34     1564.29     37.57 o 
   0   0  26       82.17       54.38     23.05 o 
   2   0  26      956.33     1085.18     50.48 o 
   4   0  26       82.62       91.64     14.65 o 
  -5   1  26      107.27       89.75     22.92 o 
  -4   1  26       29.31       42.96     19.09 o 
  -3   1  26       68.60       80.88     20.44 o 
  -2   1  26        5.32        0.00     10.19 o 
  -1   1  26       81.08      143.54     21.21 o 
   0   1  26       13.28        0.00     24.37 o 
   1   1  26       15.85        1.81     12.56 o 
   2   1  26        2.54        0.00      7.00 o 
   3   1  26       25.25       38.46     11.39 o 
   4   1  26        0.34        0.00      9.77 o 
   5   1  26        2.99        0.00     11.33 o 
  -6   2  26      472.57      469.69     30.55 o 
  -5   2  26      145.16      138.86     23.98 o 
  -4   2  26       69.78       48.86     20.33 o 
  -3   2  26      208.28      170.91     21.68 o 
  -2   2  26      100.94       72.22     20.95 o 
  -1   2  26       18.51        0.00     14.81 o 
   0   2  26        6.49        0.00     15.13 o 
   1   2  26       21.65        0.00      0.21 o 
   2   2  26       85.68       75.20     10.36 o 
   3   2  26      105.95      111.18     14.10 o 
   4   2  26       36.75       17.67     12.70 o 
   5   2  26      162.54      167.93     13.64 o 
  -6   3  26      351.77      366.04     30.44 o 
  -5   3  26      164.48      157.62     24.11 o 
  -4   3  26       69.05       70.28     21.96 o 
  -3   3  26       13.89        0.00     16.63 o 
  -2   3  26       72.84       53.97     18.85 o 
  -1   3  26     1175.45     1246.16     40.57 o 
   0   3  26       79.77       99.79     12.80 o 
   1   3  26       16.51       17.00     10.02 o 
   2   3  26      261.61      251.18     11.95 o 
   3   3  26       14.13        7.83     13.12 o 
   4   3  26      390.61      370.64     17.18 o 
   5   3  26        7.89       10.94     21.58 o 
  -5   4  26        0.27        0.00     17.29 o 
  -4   4  26       10.94        0.00     14.15 o 
  -3   4  26        0.23        1.75     15.43 o 
  -2   4  26        4.21        0.00     16.21 o 
  -1   4  26        4.35        0.00     19.33 o 
   0   4  26       10.65       43.25     10.17 o 
   1   4  26       41.87       61.37     10.75 o 
   2   4  26       14.88        6.68      7.24 o 
   3   4  26        0.00        0.00      9.68 o 
   4   4  26        4.20       22.30     15.25 o 
  -5   5  26       34.42        0.00     23.21 o 
  -4   5  26      209.10      197.43     23.58 o 
  -3   5  26        2.10        0.79     18.45 o 
  -2   5  26        0.22        0.00     22.57 o 
  -1   5  26       10.39        0.15      7.73 o 
   0   5  26      194.16      151.63     11.88 o 
   1   5  26      197.30      241.93     12.26 o 
   2   5  26       92.04       83.61     11.90 o 
   3   5  26        1.32        0.00      5.53 o 
   4   5  26       30.56       27.46     15.94 o 
  -4   6  26        0.28        0.00     13.38 o 
  -3   6  26        4.84        0.10     30.55 o 
  -2   6  26        0.55        0.00      6.89 o 
  -1   6  26        0.37        0.00     10.07 o 
   0   6  26        0.01        0.00     12.94 o 
   1   6  26        3.02        0.00      7.47 o 
   2   6  26        3.61        9.94     12.76 o 
   3   6  26        3.98        0.00     11.18 o 
  -3   7  26       12.58        0.00      9.24 o 
  -2   7  26        0.44        7.92     19.93 o 
  -1   7  26        8.60        0.00     10.66 o 
   0   7  26        3.01        0.00     12.15 o 
   1   7  26       53.75       35.50     13.64 o 
   2   7  26       83.70       77.15     14.27 o 
  -1   8  26       33.21       18.44     15.97 o 
   0   8  26        4.42        0.00     18.43 o 
  -3   0  27        0.88        0.00     36.37 o 
  -1   0  27        9.97       13.08     29.65 o 
   1   0  27       18.08        5.16     27.13 o 
   3   0  27        0.31        0.00      6.22 o 
  -5   1  27       50.37       63.10     23.66 o 
  -4   1  27      336.29      378.55     25.04 o 
  -3   1  27       88.25       88.61     18.88 o 
  -2   1  27        7.38        0.34      3.88 o 
  -1   1  27     2178.73     2825.61     33.09 o 
   0   1  27      387.04      490.46     21.12 o 
   1   1  27      108.61       84.28     20.36 o 
   2   1  27       38.37       18.96     10.64 o 
   3   1  27      644.04      694.13     22.81 o 
   4   1  27        2.56        0.00     11.02 o 
  -5   2  27       63.47       52.95     25.00 o 
  -4   2  27        7.48        0.00     22.49 o 
  -3   2  27       29.65       17.69     18.24 o 
  -2   2  27       64.18       50.69     21.37 o 
  -1   2  27        5.95        0.00     17.76 o 
   0   2  27       16.46        4.07      7.73 o 
   1   2  27        6.79        0.00     10.92 o 
   2   2  27       59.41       21.55     16.75 o 
   3   2  27       49.12       52.10     14.54 o 
   4   2  27        2.10        0.00     11.24 o 
  -5   3  27      297.58      311.67     28.10 o 
  -4   3  27       48.29       10.67     24.77 o 
  -3   3  27       25.98       30.90     17.67 o 
  -2   3  27       39.17        1.25     15.61 o 
  -1   3  27      388.37      422.99     23.20 o 
   0   3  27      106.45      110.04     15.98 o 
   1   3  27       34.45       52.30     13.47 o 
   2   3  27       37.07       37.11     11.43 o 
   3   3  27       18.56       22.98     13.03 o 
   4   3  27       51.77       48.80     15.71 o 
  -5   4  27       24.93        0.00     12.01 o 
  -4   4  27       18.75        0.00     14.71 o 
  -3   4  27        6.26        0.00     18.62 o 
  -2   4  27        0.49        0.00     15.01 o 
  -1   4  27        0.11        0.00     16.93 o 
   0   4  27       21.02       21.15     17.62 o 
   1   4  27       22.46       22.98     10.87 o 
   2   4  27      181.13      189.39     12.75 o 
   3   4  27        1.63        0.00     13.60 o 
   4   4  27       63.27       93.22     15.39 o 
  -4   5  27        0.29       40.94     21.20 o 
  -3   5  27        0.00        0.00     16.81 o 
  -2   5  27        1.42        0.00     12.96 o 
  -1   5  27        2.20        0.00     14.03 o 
   0   5  27        0.72        0.00      9.59 o 
   1   5  27        0.89        0.00      9.82 o 
   2   5  27        1.41        7.81     10.87 o 
   3   5  27        0.80        0.00      7.35 o 
  -3   6  27       15.59       36.37     30.85 o 
  -2   6  27       37.70       19.35     19.57 o 
  -1   6  27        5.24        0.00     12.54 o 
   0   6  27       16.98        4.73     11.91 o 
   1   6  27       25.72       16.67     12.05 o 
   2   6  27      112.76      141.44     14.00 o 
  -2   7  27        0.28        0.00     19.93 o 
  -1   7  27        0.43        0.00      3.49 o 
   0   7  27        0.93        0.00     12.16 o 
   1   7  27      142.94      130.05     15.08 o 
  -4   0  28      354.79      460.85     31.45 o 
  -2   0  28     2119.11     3016.47     50.30 o 
   0   0  28      634.41      940.30     34.33 o 
   2   0  28      543.85      583.72     34.93 o 
   4   0  28       16.64        0.00     17.87 o 
  -5   1  28        0.00        0.00     26.89 o 
  -4   1  28       22.04       17.54     39.43 o 
  -3   1  28        0.52       11.22     18.63 o 
  -2   1  28       10.03       30.41     22.53 o 
  -1   1  28       51.75      138.38     22.51 o 
   0   1  28       65.06       67.94     23.43 o 
   1   1  28        0.00        0.00     15.60 o 
   2   1  28        3.85        0.00     13.26 o 
   3   1  28       39.03       40.79     22.75 o 
   4   1  28        1.18        0.00     17.38 o 
  -5   2  28      353.21      423.02     30.26 o 
  -4   2  28       73.62       62.21     23.14 o 
  -3   2  28        0.04        0.00     18.05 o 
  -2   2  28      135.93      136.03     22.63 o 
  -1   2  28      111.98       63.31     22.41 o 
   0   2  28        5.40        0.00     18.19 o 
   1   2  28        0.61        0.00      8.06 o 
   2   2  28        6.91        2.48     12.38 o 
   3   2  28       29.20       19.02     22.19 o 
   4   2  28       57.13       79.97     17.51 o 
  -4   3  28       18.51        1.54     21.70 o 
  -3   3  28       82.40       83.77     20.18 o 
  -2   3  28        1.81        0.00     15.72 o 
  -1   3  28       86.80      108.53     22.39 o 
   0   3  28      362.72      393.93     25.21 o 
   1   3  28       55.61       87.82     14.16 o 
   2   3  28        0.30        0.56      5.70 o 
   3   3  28       57.01       48.19     15.72 o 
  -4   4  28        9.42        0.00     15.79 o 
  -3   4  28       35.71       27.90     20.18 o 
  -2   4  28       18.32        0.00     14.65 o 
  -1   4  28        0.22        0.00     14.59 o 
   0   4  28        4.26        0.00     16.69 o 
   1   4  28        2.03        0.00     10.69 o 
   2   4  28       15.31       20.49     12.08 o 
   3   4  28        0.43        0.00     12.85 o 
  -3   5  28       35.13        2.35     24.49 o 
  -2   5  28       27.58       19.45     31.09 o 
  -1   5  28      413.95      446.76     38.71 o 
   0   5  28       82.09       26.37     18.06 o 
   1   5  28       29.28       36.59     12.61 o 
   2   5  28       28.03       18.32      9.93 o 
  -2   6  28        2.77       10.92     31.93 o 
  -1   6  28        0.00        0.00     17.53 o 
   0   6  28        0.29        0.00     14.59 o 
   1   6  28        4.30        4.01      5.78 o 
  -3   0  29        7.15        0.00     31.21 o 
  -1   0  29       15.06        0.00     28.21 o 
   1   0  29       13.16       13.08     30.49 o 
   3   0  29       12.57       13.32     32.89 o 
  -4   1  29       26.72        1.09     19.09 o 
  -3   1  29       40.18       33.66     20.83 o 
  -2   1  29      168.57      186.45     26.50 o 
  -1   1  29      133.11      203.67     24.42 o 
   0   1  29      121.25      128.99     26.12 o 
   1   1  29       14.84        0.00      8.47 o 
   2   1  29        3.92        8.01     19.05 o 
   3   1  29      100.87       82.13     23.98 o 
  -4   2  29       24.89       13.29     22.24 o 
  -3   2  29       12.76       18.40     21.01 o 
  -2   2  29      185.27      219.23     27.40 o 
  -1   2  29       46.91       51.07     24.06 o 
   0   2  29      220.82      229.89     27.52 o 
   1   2  29        9.00       18.38     21.36 o 
   2   2  29        0.26        0.00      7.17 o 
   3   2  29        5.06       12.42     23.68 o 
  -4   3  29       25.27        0.00     22.81 o 
  -3   3  29       49.01       36.73     22.25 o 
  -2   3  29       35.99        0.00     13.88 o 
  -1   3  29        2.37        0.00     15.85 o 
   0   3  29       69.52       51.69     26.72 o 
   1   3  29        2.94        0.67      4.82 o 
   2   3  29        5.51        0.00      4.26 o 
   3   3  29       59.37       61.20     19.36 o 
  -3   4  29      199.67      217.79     25.40 o 
  -2   4  29       46.35        0.00     26.35 o 
  -1   4  29      198.20      172.98     28.00 o 
   0   4  29        3.10        0.00     21.37 o 
   1   4  29        1.54        0.00      8.71 o 
   2   4  29        0.16        0.00      8.49 o 
  -2   5  29        0.00        0.00     22.33 o 
  -1   5  29        2.68        0.00     17.41 o 
   0   5  29        0.01        0.00     12.92 o 
   1   5  29        3.60        6.41     12.05 o 
  -2   0  30     2818.59     4566.95     62.54 o 
   0   0  30     1055.74     1521.44     42.26 o 
   2   0  30        5.71       11.04     33.13 o 
  -3   1  30       18.65        0.00     19.45 o 
  -2   1  30       44.47      111.70     27.62 o 
  -1   1  30      184.23      213.60     31.15 o 
   0   1  30       28.65        0.00      2.64 o 
   1   1  30        4.42        0.00     21.01 o 
   2   1  30        0.23        0.00     18.11 o 
  -3   2  30       26.05        0.00     19.57 o 
  -2   2  30      829.84     1028.08     29.26 o 
  -1   2  30      134.11       66.21     32.41 o 
   0   2  30      863.20     1019.35     27.79 o 
   1   2  30      185.15      167.98     25.78 o 
   2   2  30        3.90        0.00      5.65 o 
  -3   3  30       50.08       41.61     24.49 o 
  -2   3  30       93.28       49.12     28.47 o 
  -1   3  30      173.99      160.36     29.27 o 
   0   3  30       71.05       49.09     26.59 o 
   1   3  30       12.19        1.10     20.71 o 
  -2   4  30        4.18        0.00     23.29 o 
  -1   4  30       26.75        0.00     14.17 o 
   0   4  30        0.44        0.00     16.75 o 
   1   4  30        8.94        0.00     10.07 o 
  -1   0  31       20.96       44.54     42.26 o 
   1   0  31        1.66        0.00     13.93 o 
  -2   1  31       43.07       64.11     29.15 o 
  -1   1  31      762.54     1157.51     29.15 o 
   0   1  31       25.33        0.00     12.19 o 
   1   1  31        8.13        6.81     35.02 o 
  -2   2  31      152.13      205.48     28.99 o 
  -1   2  31        8.15       39.81     28.45 o 
   0   2  31      124.13      180.22     26.39 o 
                                                 
